# Supplementary material for: The world woodlouse flies (Diptera, Rhinophoridae)
Source: Zookeys. 2020 Jan 15;903:1–130. doi: 10.3897/zookeys.903.37775 (PMC6976704; doi:10.3897/zookeys.903.37775)
Supplement: XML Treatment for Maurhinophora indoceanica [file zookeys.903.37775-treatment2.xml]

<!DOCTYPE tp:taxon-treatment
  PUBLIC "-//TaxonX//DTD Taxonomic Treatment Publishing DTD v0 20100105//EN" "tax-treatment-NSO.dtd">
<tp:taxon-treatment xmlns:tp="http://www.plazi.org/taxpub"><tp:treatment-meta><kwd-group><label>Taxon classification</label><kwd><named-content xmlns:xlink="http://www.w3.org/1999/xlink" content-type="kingdom">Animalia</named-content></kwd><kwd><named-content xmlns:xlink="http://www.w3.org/1999/xlink" content-type="order">Diptera</named-content></kwd><kwd><named-content xmlns:xlink="http://www.w3.org/1999/xlink" content-type="family">Rhinophoridae</named-content></kwd></kwd-group><mixed-citation publication-type="journal"><person-group><name><surname>Cerretti</surname><given-names>Pierfilippo</given-names></name><name><surname>Badano</surname><given-names>Davide</given-names></name><name><surname>Gisondi</surname><given-names>Silvia</given-names></name><name><surname>Giudice</surname><given-names>Giuseppe Lo</given-names></name><name><surname>Pape</surname><given-names>Thomas</given-names></name></person-group><article-title>The world woodlouse flies (<tp:taxon-name><tp:taxon-name-part taxon-name-part-type="order">Diptera</tp:taxon-name-part></tp:taxon-name>, <tp:taxon-name><tp:taxon-name-part taxon-name-part-type="family">Rhinophoridae</tp:taxon-name-part></tp:taxon-name>)</article-title><source>Zookeys</source><day>15</day><month>1</month><year>2020</year><volume>903</volume><fpage>1</fpage><lpage>130</lpage><pub-id pub-id-type="doi">10.3897/zookeys.903.37775</pub-id></mixed-citation></tp:treatment-meta><tp:nomenclature><tp:taxon-name><object-id xmlns:xlink="http://www.w3.org/1999/xlink" content-type="arpha" xlink:type="simple">689435AE-08D6-5CEA-BF52-4F33C7A15C0D</object-id>
              <tp:taxon-name-part taxon-name-part-type="genus" reg="Maurhinophora">Maurhinophora</tp:taxon-name-part>
              <tp:taxon-name-part taxon-name-part-type="species" reg="indoceanica">indoceanica</tp:taxon-name-part>
              <object-id xmlns:xlink="http://www.w3.org/1999/xlink" content-type="zoobank" xlink:type="simple">http://zoobank.org/EC960FDE-2EF4-4AFC-8C94-495775E3638A</object-id>
            </tp:taxon-name><tp:taxon-authority>Cerretti &amp; Pape</tp:taxon-authority><tp:taxon-status xmlns:xlink="http://www.w3.org/1999/xlink" xlink:type="simple">sp. nov.</tp:taxon-status><xref ref-type="fig" rid="F14">Fig. 14</xref></tp:nomenclature><tp:treatment-sec sec-type="type material" id="SECID0EURFO"><title>Type material.</title><p><bold><italic>Holotype</italic></bold> ♀: Mauritius; /Corps de la Garde, to 2,200’ /4.vi.1971 /A.M. Hudson /B.M. 1971-346. (<named-content xmlns:xlink="http://www.w3.org/1999/xlink" content-type="dwc:institutional_code" xlink:type="simple">NHMUK</named-content>).</p></tp:treatment-sec><tp:treatment-sec sec-type="description" id="SECID0EKSFO"><title>Description.</title><p><bold>Female</bold>. <bold><italic>Body length</italic></bold>: 5.5 mm. <bold><italic>Colouration</italic></bold>: head, thorax (including tegula, basicosta, wing veins and legs) yellow; abdomen mostly yellow with blackish brown transversal bands on posterior 1/3 of syntergite 1+2, and posterior 1/2 of tergites 3–5. <bold><italic>Head</italic></bold>: frontal vitta as wide as fronto-orbital plate. Two strong proclinate orbital setae (one additional short proclinate orbital seta is present posterior to the main ones). Parafacial narrow with only one setula below lower frontal seta. Lateral (= outer) vertical seta well developed though not strongly differentiated from strongest uppermost postocular setae. Prementum approx. 2 times as long as wide; labella not elongated, normally developed. <bold><italic>Thorax</italic></bold>: one posthumeral seta (medial); 1 + 3 supra-alar setae (posterior postsutural supra-alar weak); 0 + 2 intra-alar setae; 2(3) + 3 dorsocentral setae; 0 + 1 acrostichal setae. Two strong, diverging katepisternal setae. <italic>Legs</italic>: fore tibia with 1 posterior seta. <bold><italic>Abdomen</italic></bold>: mid-dorsal depression on syntergite 1+2 confined to anterior half.</p></tp:treatment-sec><tp:treatment-sec sec-type="distribution" id="SECID0EDTFO"><title>Distribution.</title><p>Afrotropical – Mauritius.</p></tp:treatment-sec><tp:treatment-sec sec-type="etymology" id="SECID0EITFO"><title>Etymology.</title><p>The species epithet is derived from the name of the Indian Ocean and should be treated as a Latin adjective.</p></tp:treatment-sec><tp:treatment-sec sec-type="remarks" id="SECID0ENTFO"><title>Remarks.</title><p>We consider the description of a new species based on a single female as warranted due to the quite remarkable habitus and the occurrence on a small oceanic island, which means that the likelihood of complications due to the lack of male material can be considered low.</p></tp:treatment-sec><tp:treatment-sec><!--Section generated to contain objects referenced in tp:taxon-treatment.--><fig id="F14" position="float" orientation="portrait"><object-id xmlns:xlink="http://www.w3.org/1999/xlink" content-type="doi" xlink:type="simple">10.3897/zookeys.903.37775.figure14</object-id><object-id xmlns:xlink="http://www.w3.org/1999/xlink" content-type="arpha" xlink:type="simple">68E6D16F-782D-5A90-A1A4-09AC85CF5F7C</object-id><label>Figure 14.</label><caption><p><italic><tp:taxon-name><tp:taxon-name-part taxon-name-part-type="genus" reg="Maurhinophora">Maurhinophora</tp:taxon-name-part> <tp:taxon-name-part taxon-name-part-type="species" reg="indoceanica">indoceanica</tp:taxon-name-part></tp:taxon-name></italic> gen. et sp. nov. ♀ (Mauritius) [holotype] <bold>A</bold> habitus in lateral view <bold>B</bold> abdomen in dorsal view <bold>C</bold> wing in dorsal view <bold>D</bold> head in lateral view.</p></caption><graphic xmlns:xlink="http://www.w3.org/1999/xlink" xlink:href="zookeys-903-001-g014.jpg" position="float" orientation="portrait" xlink:type="simple" id="oo_372564.jpg"><uri content-type="original_file" xlink:type="simple">https://binary.pensoft.net/fig/372564</uri></graphic></fig></tp:treatment-sec></tp:taxon-treatment>
