# Supplementary material for: The world woodlouse flies (Diptera, Rhinophoridae)
Source: Zookeys. 2020 Jan 15;903:1–130. doi: 10.3897/zookeys.903.37775 (PMC6976704; doi:10.3897/zookeys.903.37775)
Supplement: XML Treatment for Marshallicona [file zookeys.903.37775-treatment3.xml]

<!DOCTYPE tp:taxon-treatment
  PUBLIC "-//TaxonX//DTD Taxonomic Treatment Publishing DTD v0 20100105//EN" "tax-treatment-NSO.dtd">
<tp:taxon-treatment xmlns:tp="http://www.plazi.org/taxpub"><tp:treatment-meta><kwd-group><label>Taxon classification</label><kwd><named-content xmlns:xlink="http://www.w3.org/1999/xlink" content-type="kingdom">Animalia</named-content></kwd><kwd><named-content xmlns:xlink="http://www.w3.org/1999/xlink" content-type="order">Diptera</named-content></kwd><kwd><named-content xmlns:xlink="http://www.w3.org/1999/xlink" content-type="family">Rhinophoridae</named-content></kwd></kwd-group><mixed-citation publication-type="journal"><person-group><name><surname>Cerretti</surname><given-names>Pierfilippo</given-names></name><name><surname>Badano</surname><given-names>Davide</given-names></name><name><surname>Gisondi</surname><given-names>Silvia</given-names></name><name><surname>Giudice</surname><given-names>Giuseppe Lo</given-names></name><name><surname>Pape</surname><given-names>Thomas</given-names></name></person-group><article-title>The world woodlouse flies (<tp:taxon-name><tp:taxon-name-part taxon-name-part-type="order">Diptera</tp:taxon-name-part></tp:taxon-name>, <tp:taxon-name><tp:taxon-name-part taxon-name-part-type="family">Rhinophoridae</tp:taxon-name-part></tp:taxon-name>)</article-title><source>Zookeys</source><day>15</day><month>1</month><year>2020</year><volume>903</volume><fpage>1</fpage><lpage>130</lpage><pub-id pub-id-type="doi">10.3897/zookeys.903.37775</pub-id></mixed-citation></tp:treatment-meta><tp:nomenclature><tp:taxon-name><object-id xmlns:xlink="http://www.w3.org/1999/xlink" content-type="arpha" xlink:type="simple">09EC5E6C-17E1-5F89-BC9A-D86D54972C96</object-id>
              <tp:taxon-name-part taxon-name-part-type="genus" reg="Marshallicona">Marshallicona</tp:taxon-name-part>
              <object-id xmlns:xlink="http://www.w3.org/1999/xlink" content-type="zoobank" xlink:type="simple">http://zoobank.org/2C4548A8-84FB-4AB4-90C2-7CBFE9919839</object-id>
            </tp:taxon-name><tp:taxon-authority>Cerretti &amp; Pape</tp:taxon-authority><tp:taxon-status xmlns:xlink="http://www.w3.org/1999/xlink" xlink:type="simple">gen. nov.</tp:taxon-status><xref ref-type="fig" rid="F1">Figs 1C</xref><xref ref-type="fig" rid="F15">, 15</xref></tp:nomenclature><tp:treatment-sec sec-type="description" id="SECID0EDVFO"><title>Unambiguous character state changes</title><p>(Table <xref ref-type="table" rid="T1">1</xref>, Fig. <xref ref-type="fig" rid="F20">20</xref>). Global apomorphies: <bold>none</bold>; local apomorphies: 2:1, 9:1, 43:1, 51:1, 52:1, 56:1, 66:0, 68:1.</p></tp:treatment-sec><tp:treatment-sec sec-type="diagnosis" id="SECID0ETVFO"><title>Diagnosis.</title><p><bold><italic>Head</italic></bold>: head higher than long in lateral view. Facial ridge 0.4 times as long as frons. Ocellar setae virtually absent. Frons approx. 0.8 times as wide as compound eye in dorsal view. Median vertical setae strong, subparallel. Six to eight medially crossed frontal setae, slightly reclinate, descending to level of upper margin of scape. Fronto-orbital plate with few short setulae confined to upper half. Four or five proclinate orbital setae (posterior two slightly lateroclinate). One weak upper lateroclinate orbital seta (usually not distinguishable from uppermost frontal setae). Parafacial bare, at its narrowest point approx. as wide as width of postpedicel. Vibrissal angle receding. Vibrissa well developed, arising at level of lower facial margin. Lower facial margin not sunken though not visible in lateral view. Facial ridge concave with decumbent setulae on lower 1/3–2/5. Face slightly concave, antennae not hidden from view in profile. Antenna approx. as long as height of gena. Postpedicel sub-ovoid, approx. 1.5 times as long as pedicel. Arista bottlebrush-like, trichia longer that maximum diameter of arista. Arista thickened in proximal 1/5 or less; second aristomere at most as long as wide. Lunule hidden by inner anterior margins of fronto-orbital plate. Gena, in profile, approx. 1/2 as high as compound eye. Palpus stout, clavate, with a few thin setulae on apical 1/4.</p><p><bold><italic>Thorax</italic></bold>: prosternum bare. Postpronotum with two setae. One postsutural supra-alar seta (i.e., first and third post sutural supra-alar setae absent). Scutellum with one pair of well-developed basal setae and one pair of strong, horizontal and crossed apical setae; basal setae placed dorsally with respect to apical setae. Anatergite bare. Subscutellum moderately swollen, not fully sclerotised. Metathoracic spiracular lappets virtually absent. Lower calypter distinctly tongue-shaped (ground-plan trait of <tp:taxon-name><tp:taxon-name-part taxon-name-part-type="family">Rhinophoridae</tp:taxon-name-part></tp:taxon-name>) (Fig. <xref ref-type="fig" rid="F2">2E</xref>). Costal sector cs<sub>2</sub> setose ventrally. Costal spine not differentiated from general costal setae. Costal sector cs<sub>5</sub> longer than costal sector cs<sub>2</sub> (Fig. <xref ref-type="fig" rid="F15">15E</xref>). Vein R<sub>1</sub> dorsally setose on distal 1/4. Base of R<sub>4+5</sub> entirely bare. Bend of vein M<sub>1</sub> shallow, well removed from wing margin. Crossvein dm-m forming an acute angle with proximal section of M<sub>4</sub>. Vein CuA+CuP not reaching wing margin. Preapical anterodorsal seta of fore tibia approx. as long as preapical dorsal seta. Fore tarsus not compressed. Tibiae of mid and hind leg normally developed. Mid tibia with one anterodorsal seta. Hind tibia with 3 dorsal preapical setae.</p><p><bold><italic>Abdomen</italic></bold>: slightly elongated, virtually without microtomentum and without distinct marginal and discal setae.</p><p><bold><italic>Male terminalia</italic></bold> (Fig. <xref ref-type="fig" rid="F15">15F–H</xref>): posterior margin of sternite 5 with a deep median notch; lateral lobe rounded posteriorly. Tergite 6 bare, medially divided into two hemitergites; tergite 6 divided from syntergosternite 7+8 by a wide membrane. Connection between sternite 6 and syntergosternite 7+8 on right side membranous. Cerci well developed, not fused medially. Basal 1/3 of cerci convex and covered with short setae; distal 2/3 straight and narrowly digitiform (branches symmetrically diverging and well separated). Surstylus well developed, lobe-like in lateral view; lateral side of surstylus broadly convex at approx. mid length. Surstylus not fused to epandrium. Bacilliform sclerite firmly fused to laterobasal margin of surstylus. Hypandrial arms not fused medially. Connection between phallic guide and pregonite sclerotised. Postgonite without anterior seta. Epiphallus well developed and attached dorsomedially to basiphallus. Extension of dorsal sclerite of distiphallus entirely fused medially into a single sclerite and proximally fused to dorsal sclerite of distiphallus. Median process of ventral sclerotisation of distiphallus present, divided medially into two hemisclerites, which are both proximally fused to ventral plate of distiphallus. Acrophallus simple and scale-like spinules present lateroventrally.</p></tp:treatment-sec><tp:treatment-sec sec-type="distribution" id="SECID0ESXFO"><title>Distribution.</title><p>Neotropical – Ecuador.</p></tp:treatment-sec><tp:treatment-sec sec-type="type species" id="SECID0EXXFO"><title>Type species.</title><p><italic><tp:taxon-name><tp:taxon-name-part taxon-name-part-type="genus" reg="Marshallicona">Marshallicona</tp:taxon-name-part> <tp:taxon-name-part taxon-name-part-type="species" reg="quitu">quitu</tp:taxon-name-part></tp:taxon-name></italic> Cerretti &amp; Pape, sp. nov., by present designation.</p></tp:treatment-sec><tp:treatment-sec sec-type="etymology" id="SECID0EIYFO"><title>Etymology.</title><p>The generic name is a composite word formed from the name of our colleague and friend Steve Marshall, who collected the type series and took the photo of a living specimen (Fig. <xref ref-type="fig" rid="F1">1C</xref>), and from the Latin noun ‘<italic>icona</italic>’, meaning image, in honour of Steve’s remarkable skills in natural history photography. The name should be treated as a feminine noun.</p><fig id="F15" position="float" orientation="portrait"><object-id xmlns:xlink="http://www.w3.org/1999/xlink" content-type="doi" xlink:type="simple">10.3897/zookeys.903.37775.figure15</object-id><object-id xmlns:xlink="http://www.w3.org/1999/xlink" content-type="arpha" xlink:type="simple">F375C4E8-00E3-545F-8B4B-CEF1CBBCCCD4</object-id><label>Figure 15.</label><caption><p><italic><tp:taxon-name><tp:taxon-name-part taxon-name-part-type="genus" reg="Marshallicona">Marshallicona</tp:taxon-name-part> <tp:taxon-name-part taxon-name-part-type="species" reg="quitu">quitu</tp:taxon-name-part></tp:taxon-name></italic> gen. et sp. nov. (Ecuador) ♂. <bold>A</bold> Habitus in lateral view <bold>B</bold> abdomen in dorsal view <bold>C</bold> head in lateral view <bold>D</bold> head in frontal view <bold>E</bold> wing in dorsal view <bold>F, G</bold> epandrial complex in posterior view (<bold>F</bold>) and lateral view (<bold>G</bold>) <bold>H</bold> hypandrial complex in lateral view [<bold>A–D</bold> holotype, <bold>E–H</bold> paratype].</p></caption><graphic xmlns:xlink="http://www.w3.org/1999/xlink" xlink:href="zookeys-903-001-g015.jpg" position="float" orientation="portrait" xlink:type="simple" id="oo_372565.jpg"><uri content-type="original_file" xlink:type="simple">https://binary.pensoft.net/fig/372565</uri></graphic></fig></tp:treatment-sec><tp:treatment-sec><!--Section generated to contain objects referenced in tp:taxon-treatment.--><fig id="F1" position="float" orientation="portrait"><object-id xmlns:xlink="http://www.w3.org/1999/xlink" content-type="doi" xlink:type="simple">10.3897/zookeys.903.37775.figure1</object-id><object-id xmlns:xlink="http://www.w3.org/1999/xlink" content-type="arpha" xlink:type="simple">73EB1A92-2DBD-5545-B7F7-6F807E36DE4A</object-id><label>Figure 1.</label><caption><p><tp:taxon-name><tp:taxon-name-part taxon-name-part-type="family">Rhinophoridae</tp:taxon-name-part></tp:taxon-name> photographed in nature. <bold>A</bold><italic><tp:taxon-name><tp:taxon-name-part taxon-name-part-type="genus" reg="Bezzimyia">Bezzimyia</tp:taxon-name-part></tp:taxon-name></italic> sp. (Ecuador) <bold>B</bold><italic><tp:taxon-name><tp:taxon-name-part taxon-name-part-type="genus" reg="Bixinia">Bixinia</tp:taxon-name-part> <tp:taxon-name-part taxon-name-part-type="species" reg="winkleri">winkleri</tp:taxon-name-part></tp:taxon-name></italic> (Australia) <bold>C</bold><italic><tp:taxon-name><tp:taxon-name-part taxon-name-part-type="genus" reg="Marshallicona">Marshallicona</tp:taxon-name-part> <tp:taxon-name-part taxon-name-part-type="species" reg="quitu">quitu</tp:taxon-name-part></tp:taxon-name></italic> (Ecuador) <bold>D</bold><italic><tp:taxon-name><tp:taxon-name-part taxon-name-part-type="genus" reg="Paykullia">Paykullia</tp:taxon-name-part> <tp:taxon-name-part taxon-name-part-type="species" reg="maculata">maculata</tp:taxon-name-part></tp:taxon-name></italic> (Finland) <bold>E</bold><italic><tp:taxon-name><tp:taxon-name-part taxon-name-part-type="genus" reg="Stevenia">Stevenia</tp:taxon-name-part></tp:taxon-name></italic> sp. (Italy) <bold>F</bold><italic><tp:taxon-name><tp:taxon-name-part taxon-name-part-type="genus" reg="Tricogena">Tricogena</tp:taxon-name-part> <tp:taxon-name-part taxon-name-part-type="species" reg="rubricosa">rubricosa</tp:taxon-name-part></tp:taxon-name></italic> (Finland) <bold>G</bold><italic><tp:taxon-name><tp:taxon-name-part taxon-name-part-type="genus" reg="Phyto">Phyto</tp:taxon-name-part></tp:taxon-name></italic> sp. (Italy). Photographs by Steve Marshall (<bold>A, C</bold>), P.C. (<bold>B, E, G</bold>), Håkon Haraldseide (<bold>D, F</bold>).</p></caption><graphic xmlns:xlink="http://www.w3.org/1999/xlink" xlink:href="zookeys-903-001-g001.jpg" position="float" orientation="portrait" xlink:type="simple" id="oo_372551.jpg"><uri content-type="original_file" xlink:type="simple">https://binary.pensoft.net/fig/372551</uri></graphic></fig><table-wrap id="T1" position="float" orientation="portrait"><label>Table 1.</label><caption><p>List of characters and states.</p></caption><table id="TID0E6NHK" rules="all"><tbody><tr><td rowspan="1" colspan="2">
                  <bold>ADULT (body parts, except terminalia)</bold>
                </td></tr><tr><td rowspan="1" colspan="1">1</td><td rowspan="1" colspan="1"><bold>Arista, microtrichia length</bold>: <bold>(0)</bold> shorter than maximum diameter of arista; <bold>(1)</bold> distinctly longer.</td></tr><tr><td rowspan="1" colspan="1">2</td><td rowspan="1" colspan="1"><bold>Male arista, microtrichia</bold>: <bold>(0)</bold> not bottlebrush-like; <bold>(1)</bold> bottlebrush-like.</td></tr><tr><td rowspan="1" colspan="1">3</td><td rowspan="1" colspan="1"><bold>Arista, development</bold>: <bold>(0)</bold> normally developed; <bold>(1)</bold> shortened.</td></tr><tr><td rowspan="1" colspan="1">4</td><td rowspan="1" colspan="1"><bold>Arista, setae</bold>: <bold>(0)</bold> absent; <bold>(1)</bold> present.</td></tr><tr><td rowspan="1" colspan="1">5</td><td rowspan="1" colspan="1"><bold>Arista, thickening</bold>: <bold>(0)</bold> at most on basal fourth; <bold>(1)</bold> at least on basal 3/4.</td></tr><tr><td rowspan="1" colspan="1">6</td><td rowspan="1" colspan="1"><bold>First aristomere, length</bold>: <bold>(0)</bold> short, at most as long as wide; <bold>(1)</bold> approx. 2–3 times as long as wide; <bold>(2)</bold> at least 4 times as long as wide.</td></tr><tr><td rowspan="1" colspan="1">7</td><td rowspan="1" colspan="1"><bold>Lunule, setae</bold>: <bold>(0)</bold> bare; <bold>(1)</bold> with setae.</td></tr><tr><td rowspan="1" colspan="1">8</td><td rowspan="1" colspan="1"><bold>Female, groove between fronto-orbital plate and parafacial</bold>: <bold>(0)</bold> absent; <bold>(1)</bold> present.</td></tr><tr><td rowspan="1" colspan="1">9</td><td rowspan="1" colspan="1"><bold>Male, proclinate orbital setae</bold>: <bold>(0)</bold> absent; <bold>(1)</bold> present, at least as long as frontal setae; <bold>(2)</bold> present, distinctly shorter than frontal setae.</td></tr><tr><td rowspan="1" colspan="1">10</td><td rowspan="1" colspan="1"><bold>Female, proclinate orbital setae</bold>: <bold>(0)</bold> absent; <bold>(1)</bold> present, at least as long as frontal setae; <bold>(2)</bold> present, distinctly shorter than frontal setae.</td></tr><tr><td rowspan="1" colspan="1">11</td><td rowspan="1" colspan="1"><bold>Proclinate orbital setae, when present, number</bold>: <bold>(0)</bold> one or two; <bold>(1)</bold> more than two.</td></tr><tr><td rowspan="1" colspan="1">12</td><td rowspan="1" colspan="1"><bold>Vibrissal triangle</bold>: <bold>(0)</bold> normal; <bold>(1)</bold> projected.</td></tr><tr><td rowspan="1" colspan="1">13</td><td rowspan="1" colspan="1"><bold>Shape of lower facial margin, shape</bold>: <bold>(0)</bold> not sunken; <bold>(1)</bold> deeply sunken (i.e., concave).</td></tr><tr><td rowspan="1" colspan="1">14</td><td rowspan="1" colspan="1"><bold>Facial plate, shape</bold>: <bold>(0)</bold> not sunken; <bold>(1)</bold> deeply sunken.</td></tr><tr><td rowspan="1" colspan="1">15</td><td rowspan="1" colspan="1"><bold>Facial plate, median carina</bold>: <bold>(0)</bold> absent; <bold>(1)</bold> present.</td></tr><tr><td rowspan="1" colspan="1">16</td><td rowspan="1" colspan="1"><bold>Compound eye, posterior margin</bold>: <bold>(0)</bold> not indented; <bold>(1)</bold> indented.</td></tr><tr><td rowspan="1" colspan="1">17</td><td rowspan="1" colspan="1"><bold>Parafacial, setosity</bold>: <bold>(0)</bold> bare in ventral half; <bold>(1)</bold> setose in ventral half.</td></tr><tr><td rowspan="1" colspan="1">18</td><td rowspan="1" colspan="1"><bold>Parafacial setae, configuration</bold>: <bold>(0)</bold> short, scattered and proclinate; <bold>(1)</bold> long, robust and medioclinate.</td></tr><tr><td rowspan="1" colspan="1">19</td><td rowspan="1" colspan="1"><bold>Frontal setae, orientation of dorsal-most pair</bold>: <bold>(0)</bold> converging in the middle and crossed; <bold>(1)</bold> sub-parallel.</td></tr><tr><td rowspan="1" colspan="1">20</td><td rowspan="1" colspan="1"><bold>Mouthparts, development</bold>: <bold>(0)</bold> normally developed (i.e., prementum between 2 and 6 times as long as wide); <bold>(1)</bold> both prementum and labella strongly reduced (vestigial).</td></tr><tr><td rowspan="1" colspan="1">21</td><td rowspan="1" colspan="1"><bold>Palpus</bold>: <bold>(0)</bold> normally developed; <bold>(1)</bold> reduced; <bold>(2)</bold> absent.</td></tr><tr><td rowspan="1" colspan="1">22</td><td rowspan="1" colspan="1"><bold>Occiput, setae</bold>: <bold>(0)</bold> black, normal; <bold>(1)</bold> pale and hair-like.</td></tr><tr><td rowspan="1" colspan="1">23</td><td rowspan="1" colspan="1"><bold>Postpronotal setae, number</bold>: <bold>(0)</bold> four (or more) setae; <bold>(1)</bold> three setae; <bold>(2)</bold> two setae; <bold>(3)</bold> one seta; <bold>(4)</bold> none.</td></tr><tr><td rowspan="1" colspan="1">24</td><td rowspan="1" colspan="1"><bold>Postpronotal setae, if three or more, position</bold>: <bold>(0)</bold> mid-basal seta in line, or nearly so, with inner and outer basal setae; <bold>(1)</bold> mid-basal seta displaced anteriorly to line between inner and outer basal setae (i.e., three robust, basal setae in an almost right-angled triangle).</td></tr><tr><td rowspan="1" colspan="1">25</td><td rowspan="1" colspan="1"><bold>First postsutural supra-alar seta, size</bold>: <bold>(0)</bold> present, approx. as long as notopleural setae; <bold>(1)</bold> absent or very short and hair-like; <bold>(2)</bold> strong, distinctly longer and thicker than notopleural setae.</td></tr><tr><td rowspan="1" colspan="1">26</td><td rowspan="1" colspan="1"><bold>Subscutellum, development</bold>: <bold>(0)</bold> flat or concave; <bold>(1)</bold> moderately swollen; <bold>(2)</bold> strongly swollen.</td></tr><tr><td rowspan="1" colspan="1">27</td><td rowspan="1" colspan="1"><bold>Subscutellum, sclerotisation</bold>: <bold>(0)</bold> not fully sclerotised; <bold>(1)</bold> entirely sclerotised.</td></tr><tr><td rowspan="1" colspan="1">28</td><td rowspan="1" colspan="1"><bold>Scutellum, apical setae</bold>: <bold>(0)</bold> present; <bold>(1)</bold> absent.</td></tr><tr><td rowspan="1" colspan="1">29</td><td rowspan="1" colspan="1"><bold>Katepimeron, setae</bold>: <bold>(0)</bold> with at least one seta anteriorly; <bold>(1)</bold> entirely bare.</td></tr><tr><td rowspan="1" colspan="1">30</td><td rowspan="1" colspan="1"><bold>Metathoracic spiracular lappets</bold>: <bold>(0)</bold> practically absent; <bold>(1)</bold> small, sub-equal in size and directed outwards; <bold>(2)</bold> unequal in size (posterior one distinctly larger) and both lappets closing the spiracle like an operculum.</td></tr><tr><td rowspan="1" colspan="1">31</td><td rowspan="1" colspan="1"><bold>Male fore tarsus</bold>: <bold>(0)</bold> normal; <bold>(1)</bold> laterally compressed.</td></tr><tr><td rowspan="1" colspan="1">32</td><td rowspan="1" colspan="1"><bold>Female fore tarsus</bold>: <bold>(0)</bold> normal; <bold>(1)</bold> laterally compressed.</td></tr><tr><td rowspan="1" colspan="1">33</td><td rowspan="1" colspan="1"><bold>Shape of tibiae of mid and hind legs</bold>: <bold>(0)</bold> normal; <bold>(1)</bold> laterally compressed and distinctly keeled dorsally.</td></tr><tr><td rowspan="1" colspan="1">34</td><td rowspan="1" colspan="1"><bold>Leg chaetotaxy</bold>: <bold>(0)</bold> not particularly modified; <bold>(1)</bold> reduced and with almost no (strong) setae.</td></tr><tr><td rowspan="1" colspan="1">35</td><td rowspan="1" colspan="1"><bold>Hind coxa, posterodorsal margin</bold>: <bold>(0)</bold> bare; <bold>(1)</bold> with (1–4) setae.</td></tr><tr><td rowspan="1" colspan="1">36</td><td rowspan="1" colspan="1"><bold>Lower calypter, shape</bold>: <bold>(0)</bold> semi-circular; <bold>(1)</bold> tongue-shaped.</td></tr><tr><td rowspan="1" colspan="1">37</td><td rowspan="1" colspan="1"><bold>Long trichia along margin of lower calypter</bold>: <bold>(0)</bold> absent; <bold>(1)</bold> present.</td></tr><tr><td rowspan="1" colspan="1">38</td><td rowspan="1" colspan="1"><bold>Female wing, development</bold>: <bold>(0)</bold> normally developed; <bold>(1)</bold> brachypterous; <bold>(2)</bold> micropterous.</td></tr><tr><td rowspan="1" colspan="1">39</td><td rowspan="1" colspan="1"><bold>Costa, indentation at level of R<sub>4+5</sub></bold>: <bold>(0)</bold> absent; <bold>(1)</bold> present.</td></tr><tr><td rowspan="1" colspan="1">40</td><td rowspan="1" colspan="1"><bold>Male wing pattern, three distinct whitish spots</bold>: <bold>(0)</bold> absent; <bold>(1)</bold> present.</td></tr><tr><td rowspan="1" colspan="1">41</td><td rowspan="1" colspan="1"><bold>Female wing pattern, posterodistal whitish spot</bold>: <bold>(0)</bold> absent; <bold>(1)</bold> present.</td></tr><tr><td rowspan="1" colspan="1">42</td><td rowspan="1" colspan="1"><bold>Vein R<sub>1</sub>, dorsal setae</bold>: <bold>(0)</bold> absent; <bold>(1)</bold> with a row of setulae along whole length; <bold>(2)</bold> with 1–10 setae at most on apical fourth.</td></tr><tr><td rowspan="1" colspan="1">43</td><td rowspan="1" colspan="1"><bold>Vein R<sub>4+5</sub>, dorsal setae</bold>: <bold>(0)</bold> present; <bold>(1)</bold> absent.</td></tr><tr><td rowspan="1" colspan="1">44</td><td rowspan="1" colspan="1"><bold>Vein R<sub>4+5</sub>, extent of dorsal setae, when present</bold>: <bold>(0)</bold> only at base; <bold>(1)</bold> reaching at least crossvein r-m;</td></tr><tr><td rowspan="1" colspan="1">45</td><td rowspan="1" colspan="1"><bold>Bend of vein M</bold><sub>1</sub>: <bold>(0)</bold> distinct; <bold>(1)</bold> not distinct.</td></tr><tr><td rowspan="1" colspan="1">46</td><td rowspan="1" colspan="1"><bold>Vein M</bold><sub>1</sub>, <bold>position of bend</bold>: <bold>(0)</bold> well removed from wing margin; <bold>(1)</bold> very close to wing margin but distinct.</td></tr><tr><td rowspan="1" colspan="1">47</td><td rowspan="1" colspan="1"><bold>Vein M</bold><sub>1</sub>, <bold>extent of distal part</bold>: <bold>(0)</bold> not vanishing on wing margin; <bold>(1)</bold> gradually vanishing on wing membrane.</td></tr><tr><td rowspan="1" colspan="1">48</td><td rowspan="1" colspan="1"><bold>Vein M</bold><sub>1</sub>, <bold>apical termination</bold>: <bold>(0)</bold> joining R<sub>4+5</sub> so that cell r<sub>4+5</sub> is closed; <bold>(1)</bold> joining costa, so that cell r<sub>4+5</sub> is open.</td></tr><tr><td rowspan="1" colspan="1">49</td><td rowspan="1" colspan="1"><bold>Crossvein dm-m, inclination</bold>: <bold>(0)</bold> forming a right angle with proximal section of M<sub>4</sub>; <bold>(1)</bold> forming an acute angle with proximal section of M<sub>4</sub>.</td></tr><tr><td rowspan="1" colspan="1">50</td><td rowspan="1" colspan="1"><bold>CuA+CuP</bold>: <bold>(0)</bold> not reaching wing margin; <bold>(1)</bold> reaching wing margin.</td></tr><tr><td rowspan="1" colspan="1">51</td><td rowspan="1" colspan="1"><bold>Tergite 3, median marginal setae</bold>: <bold>(0)</bold> present; <bold>(1)</bold> absent or very short and recumbent.</td></tr><tr><td rowspan="1" colspan="1">52</td><td rowspan="1" colspan="1"><bold>Tergite 4, marginal setae</bold>: <bold>(0)</bold> a regular row of more or less erect marginal setae; <bold>(1)</bold> marginal setae absent or not differentiated from general abdominal setulae.</td></tr><tr><td rowspan="1" colspan="2">
                  <bold>ADULT (male terminalia)</bold>
                </td></tr><tr><td rowspan="1" colspan="1">53</td><td rowspan="1" colspan="1"><bold>Sternite 5, posteromedian notch</bold>: <bold>(0)</bold> present; <bold>(1)</bold> absent.</td></tr><tr><td rowspan="1" colspan="1">54</td><td rowspan="1" colspan="1"><bold>Sternite 5, shape of transversal section</bold>: <bold>(0)</bold> U-shaped (i.e., folds up laterally); <bold>(1)</bold> almost flat.</td></tr><tr><td rowspan="1" colspan="1">55</td><td rowspan="1" colspan="1"><bold>Sternite 5, median tooth-like apophysis on lateral lobe</bold>: <bold>(0)</bold> absent; <bold>(1)</bold> present.</td></tr><tr><td rowspan="1" colspan="1">56</td><td rowspan="1" colspan="1"><bold>Tergite 6, median marginal setae</bold>: <bold>(0)</bold> present; <bold>(1)</bold> absent.</td></tr><tr><td rowspan="1" colspan="1">57</td><td rowspan="1" colspan="1"><bold>Tergite 6, shape</bold>: <bold>(0)</bold> normal (plate-like); <bold>(1)</bold> posteriorly indented; <bold>(2)</bold> divided into two hemitergites; <bold>(3)</bold> reduced, absent.</td></tr><tr><td rowspan="1" colspan="1">58</td><td rowspan="1" colspan="1"><bold>Connection between tergite 6 and syntergosternite 7+8</bold>: <bold>(0)</bold> membranous; <bold>(1)</bold> tergite 6 and syntergosternite 7+8 fused.</td></tr><tr><td rowspan="1" colspan="1">59</td><td rowspan="1" colspan="1"><bold>Connection between sternite 6 and syntergosternite 7+8 on right side</bold>: <bold>(0)</bold> membranous; <bold>(1)</bold> fused.</td></tr><tr><td rowspan="1" colspan="1">60</td><td rowspan="1" colspan="1"><bold>Cerci, shape</bold>: <bold>(0)</bold> normally developed; <bold>(1)</bold> short and sub-globular.</td></tr><tr><td rowspan="1" colspan="1">61</td><td rowspan="1" colspan="1"><bold>Cerci, medial connection</bold>: <bold>(0)</bold> not fused at all medially; <bold>(1)</bold> at least partly fused medially.</td></tr><tr><td rowspan="1" colspan="1">62</td><td rowspan="1" colspan="1"><bold>Surstylus, shape</bold>: <bold>(0)</bold> not divided; <bold>(1)</bold> with a large base distally divided into a lateral, wide, rounded lobe and into a postero-median finger-like apophysis.</td></tr><tr><td rowspan="1" colspan="1">63</td><td rowspan="1" colspan="1"><bold>Surstylus, bifid inner median extension</bold>: <bold>(0)</bold> absent; <bold>(1)</bold> present.</td></tr><tr><td rowspan="1" colspan="1">64</td><td rowspan="1" colspan="1"><bold>Surstylus, setae on median extension</bold>: <bold>(0)</bold> absent; <bold>(1)</bold> present.</td></tr><tr><td rowspan="1" colspan="1">65</td><td rowspan="1" colspan="1"><bold>Bacilliform sclerite and laterobasal margin of surstylus, connection</bold>: <bold>(0)</bold> articulated, not fused; <bold>(1)</bold> firmly fused.</td></tr><tr><td rowspan="1" colspan="1">66</td><td rowspan="1" colspan="1"><bold>Surstylus and epandrium, connection</bold>: <bold>(0)</bold> membranous; <bold>(1)</bold> surstylus and epandrium fused.</td></tr><tr><td rowspan="1" colspan="1">67</td><td rowspan="1" colspan="1"><bold>Hypandrial arms, shape</bold>: <bold>(0)</bold> firmly fused postero-medially, entirely encircling base of phallus; <bold>(1)</bold> more or less converging medially but not fused.</td></tr><tr><td rowspan="1" colspan="1">68</td><td rowspan="1" colspan="1"><bold>Phallic guide and pregonites, connection</bold>: <bold>(0)</bold> membranous (i.e., not fused); <bold>(1)</bold> sclerotised (i.e., fused).</td></tr><tr><td rowspan="1" colspan="1">69</td><td rowspan="1" colspan="1"><bold>Postgonite, anterior seta</bold>: <bold>(0)</bold> present; <bold>(1)</bold> absent.</td></tr><tr><td rowspan="1" colspan="1">70</td><td rowspan="1" colspan="1"><bold>Extension(s) of dorsal sclerite of distiphallus</bold>: <bold>(0)</bold> present; <bold>(1)</bold> absent.</td></tr><tr><td rowspan="1" colspan="1">71</td><td rowspan="1" colspan="1"><bold>Extension(s) of dorsal sclerite of distiphallus, longitudinal division</bold>: <bold>(0)</bold> divided into two hemisclerites or at least partly unfused medially (i.e., distally bifid); <bold>(1)</bold> entirely fused mid-dorsally into a single sclerotisation (i.e., distally not bifid).</td></tr><tr><td rowspan="1" colspan="1">72</td><td rowspan="1" colspan="1"><bold>Extension(s) of dorsal sclerite of distiphallus, sclerotised connection with dorsal sclerite of distiphallus</bold>: <bold>(0)</bold> present; <bold>(1)</bold> absent.</td></tr><tr><td rowspan="1" colspan="1">73</td><td rowspan="1" colspan="1"><bold>Membranous flag distal to extension of dorsal sclerite of distiphallus</bold>: <bold>(0)</bold> absent; <bold>(1)</bold> present.</td></tr><tr><td rowspan="1" colspan="1">74</td><td rowspan="1" colspan="1"><bold>Median process of ventral sclerotisation of distiphallus</bold>: <bold>(0)</bold> present; <bold>(1)</bold> absent.</td></tr><tr><td rowspan="1" colspan="1">75</td><td rowspan="1" colspan="1"><bold>Median process of ventral sclerotisation of distiphallus, connection with ventral plate</bold>: <bold>(0)</bold> not interrupted, running from the ventral plate to tip of phallus; <bold>(1)</bold> interrupted proximally and not connected to ventral plate.</td></tr><tr><td rowspan="1" colspan="1">76</td><td rowspan="1" colspan="1"><bold>Median process of ventral sclerotisation of distiphallus, longitudinal division</bold>: <bold>(0)</bold> not divided longitudinally; <bold>(1)</bold> divided longitudinally.</td></tr><tr><td rowspan="1" colspan="1">77</td><td rowspan="1" colspan="1"><bold>Median process of ventral sclerotisation of distiphallus, length</bold>: <bold>(0)</bold> normal; <bold>(1)</bold> very long (i.e., ending far beyond tip of acrophallus).</td></tr><tr><td rowspan="1" colspan="1">78</td><td rowspan="1" colspan="1"><bold>Median process of ventral sclerite of distiphallus, asymmetry</bold>: <bold>(0)</bold> absent; <bold>(1)</bold> present.</td></tr><tr><td rowspan="1" colspan="1">79</td><td rowspan="1" colspan="1"><bold>Acrophallus, shape</bold>: <bold>(0)</bold> simple, unmodified (with one opening); <bold>(1)</bold> distinctly tripartite (with three openings).</td></tr><tr><td rowspan="1" colspan="1">80</td><td rowspan="1" colspan="1"><bold>Semi-cylindrical dorsal sclerite of acrophallus</bold>: <bold>(0)</bold> absent; <bold>(1)</bold> present.</td></tr><tr><td rowspan="1" colspan="1">81</td><td rowspan="1" colspan="1"><bold>Distiphallus, helmet-shaped, partly sclerotised envelope</bold>: <bold>(0)</bold> absent; <bold>(1)</bold> present.</td></tr><tr><td rowspan="1" colspan="2">
                  <bold>ADULT (female terminalia)</bold>
                </td></tr><tr><td rowspan="1" colspan="1">82</td><td rowspan="1" colspan="1"><bold>Ovipositor</bold>: <bold>(0)</bold> long and telescopic; <bold>(1)</bold> shortened.</td></tr><tr><td rowspan="1" colspan="2">
                  <bold>LARVA (first instar)</bold>
                </td></tr><tr><td rowspan="1" colspan="1">83</td><td rowspan="1" colspan="1"><bold>Labrum</bold>: <bold>(0)</bold> well developed; <bold>(1)</bold> reduced.</td></tr><tr><td rowspan="1" colspan="1">84</td><td rowspan="1" colspan="1"><bold>Locomotory behaviour</bold>: <bold>(0)</bold> creeping (peristalsis); <bold>(1)</bold> leech-like; <bold>(2)</bold> somersaulting.</td></tr><tr><td rowspan="1" colspan="1">85</td><td rowspan="1" colspan="1"><bold>Antenna</bold>: <bold>(0)</bold> normally developed; <bold>(1)</bold> long and tapering.</td></tr><tr><td rowspan="1" colspan="1">86</td><td rowspan="1" colspan="1"><bold>Posterior part of anal division modified as a terminal sucker</bold>: <bold>(0)</bold> no; <bold>(1)</bold> yes.</td></tr><tr><td rowspan="1" colspan="1">87</td><td rowspan="1" colspan="1"><bold>Mandibles</bold>: <bold>(0)</bold> well developed; <bold>(1)</bold> reduced.</td></tr><tr><td rowspan="1" colspan="1">88</td><td rowspan="1" colspan="1"><bold>Shape of mandible</bold>: <bold>(0)</bold> normal, hook-like; <bold>(1)</bold> toothed or serrated.</td></tr><tr><td rowspan="1" colspan="1">89</td><td rowspan="1" colspan="1"><bold>Labrum, connection with cephaloskeleton</bold>: <bold>(0)</bold> not fused; <bold>(1)</bold> fused.</td></tr><tr><td rowspan="1" colspan="1">90</td><td rowspan="1" colspan="1"><bold>Body shape</bold>: <bold>(0)</bold> subfusiform; <bold>(1)</bold> slightly flattened dorsoventrally.</td></tr><tr><td rowspan="1" colspan="1">91</td><td rowspan="1" colspan="1"><bold>Parastomal bar of cephaloskeleton</bold>: <bold>(0)</bold> reduced or not elongated; <bold>(1)</bold> long and slender.</td></tr><tr><td rowspan="1" colspan="1">92</td><td rowspan="1" colspan="1"><bold>Longitudinal incision on parastomal bar of cephaloskeleton</bold>: <bold>(0)</bold> absent; <bold>(1)</bold> present.</td></tr><tr><td rowspan="1" colspan="1">93</td><td rowspan="1" colspan="1"><bold>Fleshy protuberances (= prolegs) on segments</bold>: <bold>(0)</bold> absent; <bold>(1)</bold> present.</td></tr><tr><td rowspan="1" colspan="1">94</td><td rowspan="1" colspan="1"><bold>Shape of ventral part of pseudocephalon</bold>: <bold>(0)</bold> normal (i.e., not elongated); <bold>(1)</bold> elongated.</td></tr><tr><td rowspan="1" colspan="1">95</td><td rowspan="1" colspan="1"><bold>Longitudinal cuticular ridges posteroventrally on anal division</bold>: <bold>(0)</bold> absent; <bold>(1)</bold> present.</td></tr><tr><td rowspan="1" colspan="1">96</td><td rowspan="1" colspan="1"><bold>Tongue-like projection posterodorsally on anal division</bold>: <bold>(0)</bold> absent; <bold>(1)</bold> present.</td></tr><tr><td rowspan="1" colspan="1">97</td><td rowspan="1" colspan="1"><bold>Pair of more or less elongated or globular vesicles posteroventrally on anal division</bold>: <bold>(0)</bold> absent; <bold>(1)</bold> present.</td></tr><tr><td rowspan="1" colspan="1">98</td><td rowspan="1" colspan="1"><bold>Shape of posteroventral vesicles, is present</bold>: <bold>(0)</bold> sub-globular; <bold>(1)</bold> long and tapering.</td></tr><tr><td rowspan="1" colspan="1">99</td><td rowspan="1" colspan="1"><bold>Mandible, number of teeth (if present)</bold>: <bold>(0)</bold> two; <bold>(1)</bold> three or more.</td></tr></tbody></table></table-wrap><fig id="F20" position="float" orientation="portrait"><object-id xmlns:xlink="http://www.w3.org/1999/xlink" content-type="doi" xlink:type="simple">10.3897/zookeys.903.37775.figure20</object-id><object-id xmlns:xlink="http://www.w3.org/1999/xlink" content-type="arpha" xlink:type="simple">6A4806AF-9CF8-5590-8601-CEE3A50F9B8B</object-id><label>Figure 20.</label><caption><p>Phylogeny of <tp:taxon-name><tp:taxon-name-part taxon-name-part-type="family">Rhinophoridae</tp:taxon-name-part></tp:taxon-name> based on morphological evidence. Single tree obtained under IW (total fit: 62.33), enforcing a k-value of 4, with unambiguous character state changes mapped above branches [black squares: global apomorphies (i.e., uncontradicted and unreversed apomorphic character states; white squares: local apomorphies (i.e., homoplasious character state due to convergence or reversal)] and new taxa highlighted in bold.</p></caption><graphic xmlns:xlink="http://www.w3.org/1999/xlink" xlink:href="zookeys-903-001-g020.jpg" position="float" orientation="portrait" xlink:type="simple" id="oo_372570.jpg"><uri content-type="original_file" xlink:type="simple">https://binary.pensoft.net/fig/372570</uri></graphic></fig><fig id="F2" position="float" orientation="portrait"><object-id xmlns:xlink="http://www.w3.org/1999/xlink" content-type="doi" xlink:type="simple">10.3897/zookeys.903.37775.figure2</object-id><object-id xmlns:xlink="http://www.w3.org/1999/xlink" content-type="arpha" xlink:type="simple">BBFCA667-AEED-558A-AE7C-98B82603F5BE</object-id><label>Figure 2.</label><caption><p>Morphological terminology of <tp:taxon-name><tp:taxon-name-part taxon-name-part-type="family">Rhinophoridae</tp:taxon-name-part></tp:taxon-name>, head, thorax and abdomen. <bold>A</bold> Chaetotaxy of head, thorax and abdomen in dorsal view <bold>B, C</bold> arrangement of setae of postpronotum: <bold>B</bold> three setae arranged in shallow triangle <bold>C</bold> three setae standing in a nearly right-angled triangle <bold>D</bold> thorax, sclerites and chaetotaxy, in lateral view <bold>E</bold> wing veins and cells. Drawings by Giulia Bellanti.</p></caption><graphic xmlns:xlink="http://www.w3.org/1999/xlink" xlink:href="zookeys-903-001-g002.jpg" position="float" orientation="portrait" xlink:type="simple" id="oo_372552.jpg"><uri content-type="original_file" xlink:type="simple">https://binary.pensoft.net/fig/372552</uri></graphic></fig></tp:treatment-sec></tp:taxon-treatment>
