# Supplementary material for: The world woodlouse flies (Diptera, Rhinophoridae)
Source: Zookeys. 2020 Jan 15;903:1–130. doi: 10.3897/zookeys.903.37775 (PMC6976704; doi:10.3897/zookeys.903.37775)
Supplement: XML Treatment for Marshallicona quitu [file zookeys.903.37775-treatment4.xml]

<!DOCTYPE tp:taxon-treatment
  PUBLIC "-//TaxonX//DTD Taxonomic Treatment Publishing DTD v0 20100105//EN" "tax-treatment-NSO.dtd">
<tp:taxon-treatment xmlns:tp="http://www.plazi.org/taxpub"><tp:treatment-meta><kwd-group><label>Taxon classification</label><kwd><named-content xmlns:xlink="http://www.w3.org/1999/xlink" content-type="kingdom">Animalia</named-content></kwd><kwd><named-content xmlns:xlink="http://www.w3.org/1999/xlink" content-type="order">Diptera</named-content></kwd><kwd><named-content xmlns:xlink="http://www.w3.org/1999/xlink" content-type="family">Rhinophoridae</named-content></kwd></kwd-group><mixed-citation publication-type="journal"><person-group><name><surname>Cerretti</surname><given-names>Pierfilippo</given-names></name><name><surname>Badano</surname><given-names>Davide</given-names></name><name><surname>Gisondi</surname><given-names>Silvia</given-names></name><name><surname>Giudice</surname><given-names>Giuseppe Lo</given-names></name><name><surname>Pape</surname><given-names>Thomas</given-names></name></person-group><article-title>The world woodlouse flies (<tp:taxon-name><tp:taxon-name-part taxon-name-part-type="order">Diptera</tp:taxon-name-part></tp:taxon-name>, <tp:taxon-name><tp:taxon-name-part taxon-name-part-type="family">Rhinophoridae</tp:taxon-name-part></tp:taxon-name>)</article-title><source>Zookeys</source><day>15</day><month>1</month><year>2020</year><volume>903</volume><fpage>1</fpage><lpage>130</lpage><pub-id pub-id-type="doi">10.3897/zookeys.903.37775</pub-id></mixed-citation></tp:treatment-meta><tp:nomenclature><tp:taxon-name><object-id xmlns:xlink="http://www.w3.org/1999/xlink" content-type="arpha" xlink:type="simple">9757A5E7-81F5-517A-80B9-B2D3AB5A833B</object-id>
              <tp:taxon-name-part taxon-name-part-type="genus" reg="Marshallicona">Marshallicona</tp:taxon-name-part>
              <tp:taxon-name-part taxon-name-part-type="species" reg="quitu">quitu</tp:taxon-name-part>
              <object-id xmlns:xlink="http://www.w3.org/1999/xlink" content-type="zoobank" xlink:type="simple">http://zoobank.org/2663527B-8BB7-4353-8AFB-774F71581BD2</object-id>
            </tp:taxon-name><tp:taxon-authority>Cerretti &amp; Pape</tp:taxon-authority><tp:taxon-status xmlns:xlink="http://www.w3.org/1999/xlink" xlink:type="simple">sp. nov.</tp:taxon-status><xref ref-type="fig" rid="F1">Figs 1C</xref><xref ref-type="fig" rid="F15">, 15</xref></tp:nomenclature><tp:treatment-sec sec-type="type material" id="SECID0ET2FO"><title>Type material.</title><p><bold><italic>Holotype</italic></bold> ♂: Mindo-Bellavista Ecuador /Bellavista Cloud Forest Reserve /<named-content xmlns:xlink="http://www.w3.org/1999/xlink" content-type="dwc:verbatimCoordinates" xlink:type="simple"><named-content content-type="geo-json" specific-use="{&#34;type&#34;:&#34;Point&#34;,&#34;coordinates&#34;:[-78.768339,-0.057936]}" id="NCID0EB3FO" xlink:type="simple">0°3'28.57"S, 78°46'6.02"W</named-content></named-content> /2000m 1 May 2001 /S.A. Marshall and S.P.L. Luk (<abbrev xmlns:xlink="http://www.w3.org/1999/xlink" content-type="institution" xlink:title="Pontificia Universidad Cátolica Ecuador, Quito, Ecuador" id="ABBRID0EM3FO" xlink:type="simple">PUCE</abbrev>). <bold><italic>Paratypes</italic></bold> 2 ♂♂: same data as holotype (<named-content xmlns:xlink="http://www.w3.org/1999/xlink" content-type="dwc:institutional_code" xlink:type="simple">NHMD</named-content>, <named-content xmlns:xlink="http://www.w3.org/1999/xlink" content-type="dwc:institutional_code" xlink:type="simple">MZUR</named-content>).</p></tp:treatment-sec><tp:treatment-sec sec-type="description" id="SECID0E53FO"><title>Description.</title><p><bold>Male</bold>. <bold><italic>Body length</italic></bold>: 4.5–5.5 mm. <bold><italic>Colouration</italic></bold>: head mostly black in ground colour, antenna and palpus brown; occiput and posterior 2/3 of fronto-orbital plate shiny without microtomentum, anterior 1/3 of fronto-orbital plate and parafacial covered with silver reflecting microtomentum; thorax (including tegula, basicosta, wing veins and legs) black in ground colour, microtomentum virtually absent; abdomen mainly yellow except brownish posterior margin of tergites 1+2, 3 and 4 and on posterior 1/2–2/3 of tergite 5. Wing membrane infuscate around veins. <bold><italic>Head</italic></bold>: frontal vitta slightly narrower than fronto-orbital plate (measured at midlength). Parafacial entirely bare below lower frontal seta. Lateral vertical seta not differentiated from strongest uppermost postocular setae. Prementum stout, not longer than wide; labella broad. <bold><italic>Thorax</italic></bold>: one posthumeral seta (medial); 1 + 1 supra-alar setae; 0 + 2 intra-alar setae; 2(3) + 3 dorsocentral setae; 0–3 + 1 acrostichal setae. One or 2 katepisternal setae. <bold><italic>Legs</italic></bold>: fore tibia without posterior seta. <bold><italic>Abdomen</italic></bold>: mid-dorsal depression on syntergite 1+2 confined to anterior half.</p></tp:treatment-sec><tp:treatment-sec sec-type="distribution" id="SECID0EY4FO"><title>Distribution.</title><p>Neotropical – Ecuador.</p></tp:treatment-sec><tp:treatment-sec sec-type="etymology" id="SECID0E44FO"><title>Etymology.</title><p>The species epithet is derived from the Quitu tribe, the pre-Columbian indigenous people who founded the city of Quito, which is now the capital of Ecuador. The name should be treated as a noun in apposition.</p></tp:treatment-sec><tp:treatment-sec><!--Section generated to contain objects referenced in tp:taxon-treatment.--><fig id="F1" position="float" orientation="portrait"><object-id xmlns:xlink="http://www.w3.org/1999/xlink" content-type="doi" xlink:type="simple">10.3897/zookeys.903.37775.figure1</object-id><object-id xmlns:xlink="http://www.w3.org/1999/xlink" content-type="arpha" xlink:type="simple">73EB1A92-2DBD-5545-B7F7-6F807E36DE4A</object-id><label>Figure 1.</label><caption><p><tp:taxon-name><tp:taxon-name-part taxon-name-part-type="family">Rhinophoridae</tp:taxon-name-part></tp:taxon-name> photographed in nature. <bold>A</bold><italic><tp:taxon-name><tp:taxon-name-part taxon-name-part-type="genus" reg="Bezzimyia">Bezzimyia</tp:taxon-name-part></tp:taxon-name></italic> sp. (Ecuador) <bold>B</bold><italic><tp:taxon-name><tp:taxon-name-part taxon-name-part-type="genus" reg="Bixinia">Bixinia</tp:taxon-name-part> <tp:taxon-name-part taxon-name-part-type="species" reg="winkleri">winkleri</tp:taxon-name-part></tp:taxon-name></italic> (Australia) <bold>C</bold><italic><tp:taxon-name><tp:taxon-name-part taxon-name-part-type="genus" reg="Marshallicona">Marshallicona</tp:taxon-name-part> <tp:taxon-name-part taxon-name-part-type="species" reg="quitu">quitu</tp:taxon-name-part></tp:taxon-name></italic> (Ecuador) <bold>D</bold><italic><tp:taxon-name><tp:taxon-name-part taxon-name-part-type="genus" reg="Paykullia">Paykullia</tp:taxon-name-part> <tp:taxon-name-part taxon-name-part-type="species" reg="maculata">maculata</tp:taxon-name-part></tp:taxon-name></italic> (Finland) <bold>E</bold><italic><tp:taxon-name><tp:taxon-name-part taxon-name-part-type="genus" reg="Stevenia">Stevenia</tp:taxon-name-part></tp:taxon-name></italic> sp. (Italy) <bold>F</bold><italic><tp:taxon-name><tp:taxon-name-part taxon-name-part-type="genus" reg="Tricogena">Tricogena</tp:taxon-name-part> <tp:taxon-name-part taxon-name-part-type="species" reg="rubricosa">rubricosa</tp:taxon-name-part></tp:taxon-name></italic> (Finland) <bold>G</bold><italic><tp:taxon-name><tp:taxon-name-part taxon-name-part-type="genus" reg="Phyto">Phyto</tp:taxon-name-part></tp:taxon-name></italic> sp. (Italy). Photographs by Steve Marshall (<bold>A, C</bold>), P.C. (<bold>B, E, G</bold>), Håkon Haraldseide (<bold>D, F</bold>).</p></caption><graphic xmlns:xlink="http://www.w3.org/1999/xlink" xlink:href="zookeys-903-001-g001.jpg" position="float" orientation="portrait" xlink:type="simple" id="oo_372551.jpg"><uri content-type="original_file" xlink:type="simple">https://binary.pensoft.net/fig/372551</uri></graphic></fig><fig id="F15" position="float" orientation="portrait"><object-id xmlns:xlink="http://www.w3.org/1999/xlink" content-type="doi" xlink:type="simple">10.3897/zookeys.903.37775.figure15</object-id><object-id xmlns:xlink="http://www.w3.org/1999/xlink" content-type="arpha" xlink:type="simple">F375C4E8-00E3-545F-8B4B-CEF1CBBCCCD4</object-id><label>Figure 15.</label><caption><p><italic><tp:taxon-name><tp:taxon-name-part taxon-name-part-type="genus" reg="Marshallicona">Marshallicona</tp:taxon-name-part> <tp:taxon-name-part taxon-name-part-type="species" reg="quitu">quitu</tp:taxon-name-part></tp:taxon-name></italic> gen. et sp. nov. (Ecuador) ♂. <bold>A</bold> Habitus in lateral view <bold>B</bold> abdomen in dorsal view <bold>C</bold> head in lateral view <bold>D</bold> head in frontal view <bold>E</bold> wing in dorsal view <bold>F, G</bold> epandrial complex in posterior view (<bold>F</bold>) and lateral view (<bold>G</bold>) <bold>H</bold> hypandrial complex in lateral view [<bold>A–D</bold> holotype, <bold>E–H</bold> paratype].</p></caption><graphic xmlns:xlink="http://www.w3.org/1999/xlink" xlink:href="zookeys-903-001-g015.jpg" position="float" orientation="portrait" xlink:type="simple" id="oo_372565.jpg"><uri content-type="original_file" xlink:type="simple">https://binary.pensoft.net/fig/372565</uri></graphic></fig></tp:treatment-sec></tp:taxon-treatment>
