# Supplementary material for: The world woodlouse flies (Diptera, Rhinophoridae)
Source: Zookeys. 2020 Jan 15;903:1–130. doi: 10.3897/zookeys.903.37775 (PMC6976704; doi:10.3897/zookeys.903.37775)
Supplement: XML Treatment for Neotarsina andina [file zookeys.903.37775-treatment6.xml]

<!DOCTYPE tp:taxon-treatment
  PUBLIC "-//TaxonX//DTD Taxonomic Treatment Publishing DTD v0 20100105//EN" "tax-treatment-NSO.dtd">
<tp:taxon-treatment xmlns:tp="http://www.plazi.org/taxpub"><tp:treatment-meta><kwd-group><label>Taxon classification</label><kwd><named-content xmlns:xlink="http://www.w3.org/1999/xlink" content-type="kingdom">Animalia</named-content></kwd><kwd><named-content xmlns:xlink="http://www.w3.org/1999/xlink" content-type="order">Diptera</named-content></kwd><kwd><named-content xmlns:xlink="http://www.w3.org/1999/xlink" content-type="family">Rhinophoridae</named-content></kwd></kwd-group><mixed-citation publication-type="journal"><person-group><name><surname>Cerretti</surname><given-names>Pierfilippo</given-names></name><name><surname>Badano</surname><given-names>Davide</given-names></name><name><surname>Gisondi</surname><given-names>Silvia</given-names></name><name><surname>Giudice</surname><given-names>Giuseppe Lo</given-names></name><name><surname>Pape</surname><given-names>Thomas</given-names></name></person-group><article-title>The world woodlouse flies (<tp:taxon-name><tp:taxon-name-part taxon-name-part-type="order">Diptera</tp:taxon-name-part></tp:taxon-name>, <tp:taxon-name><tp:taxon-name-part taxon-name-part-type="family">Rhinophoridae</tp:taxon-name-part></tp:taxon-name>)</article-title><source>Zookeys</source><day>15</day><month>1</month><year>2020</year><volume>903</volume><fpage>1</fpage><lpage>130</lpage><pub-id pub-id-type="doi">10.3897/zookeys.903.37775</pub-id></mixed-citation></tp:treatment-meta><tp:nomenclature><tp:taxon-name><object-id xmlns:xlink="http://www.w3.org/1999/xlink" content-type="arpha" xlink:type="simple">934AFC75-60DD-56C7-852B-C3C1F577C1F1</object-id>
              <tp:taxon-name-part taxon-name-part-type="genus" reg="Neotarsina">Neotarsina</tp:taxon-name-part>
              <tp:taxon-name-part taxon-name-part-type="species" reg="andina">andina</tp:taxon-name-part>
              <object-id xmlns:xlink="http://www.w3.org/1999/xlink" content-type="zoobank" xlink:type="simple">http://zoobank.org/8E091767-9298-48A6-A49C-73594CCEFA86</object-id>
            </tp:taxon-name><tp:taxon-authority>Cerretti &amp; Pape</tp:taxon-authority><tp:taxon-status xmlns:xlink="http://www.w3.org/1999/xlink" xlink:type="simple">sp. nov.</tp:taxon-status><xref ref-type="fig" rid="F16">Fig. 16</xref></tp:nomenclature><tp:treatment-sec sec-type="type material" id="SECID0EEIGO"><title>Type material.</title><p><bold><italic>Holotype</italic></bold> ♂: Peru: Raymondi /monoculture (loc. 11) /<named-content xmlns:xlink="http://www.w3.org/1999/xlink" content-type="dwc:verbatimCoordinates" xlink:type="simple"><named-content content-type="geo-json" specific-use="{&#34;type&#34;:&#34;Point&#34;,&#34;coordinates&#34;:[-79.851389,-6.755833]}" id="NCID0ESIGO" xlink:type="simple">6°45'21"S, 79°51'05"W</named-content></named-content> /J. Krausová, 15.v.09 (<abbrev xmlns:xlink="http://www.w3.org/1999/xlink" content-type="institution" xlink:title="Czech University of Life Sciences, Prague, Czech Republic" id="ABBRID0EXIGO" xlink:type="simple">CULSP</abbrev>). <bold><italic>Paratype</italic></bold> ♀: PERU: Pimental, 165 m /agroforest (loc. 81) /<named-content xmlns:xlink="http://www.w3.org/1999/xlink" content-type="dwc:verbatimCoordinates" xlink:type="simple"><named-content content-type="geo-json" specific-use="{&#34;type&#34;:&#34;Point&#34;,&#34;coordinates&#34;:[-74.775000,-8.525000]}" id="NCID0ECJGO" xlink:type="simple">8°31'30"S, 74°46'30"W</named-content></named-content> /J. Krausová, 1.xi.10 (<abbrev xmlns:xlink="http://www.w3.org/1999/xlink" content-type="institution" xlink:title="Czech University of Life Sciences, Prague, Czech Republic" id="ABBRID0EHJGO" xlink:type="simple">CULSP</abbrev>).</p></tp:treatment-sec><tp:treatment-sec sec-type="Notes on type specimens" id="SECID0EMJGO"><title>Notes on type specimens.</title><p>The holotype lacks postpronotal and scutellar setae but is otherwise in good condition. The paratype is in fair general condition but lacks most of the setae on the thorax.</p></tp:treatment-sec><tp:treatment-sec sec-type="description" id="SECID0ERJGO"><title>Description.</title><p><bold>Male</bold>. <bold><italic>Body length</italic></bold>: ca. 4 mm. <bold><italic>Colouration</italic></bold>: head mostly black except antenna and palpus which are pale yellow, parafacial, gena and lower occiput covered with dense silver reflecting microtomentum; fronto-orbital plate polished shiny black, except narrowing microtomentose along medial margin; thorax entirely black or dark brown in ground colour; thoracic pleura covered with silver reflecting microtomentum; femora mostly yellow except dark brown proximally, tibiae and tarsi dark brown; calypters whitish; tegula and basicosta pale yellow; wing membrane hyaline; halter yellow; abdomen black in ground colour, tergites 3 and 4 laterally covered with silver reflecting microtomentum. <bold><italic>Head</italic></bold>: frontal vitta measured at mid-length approx. 1.7 times as wide as fronto-orbital plate at same level. Postpedicel 1.4–1.7 times as long as pedicel. First and second aristomeres approx. as long as wide. Frontal setae medioclinate, slightly proclinate near antennal insertion. Median vertical setae short, approx. 0.2 times as long as compound eye height. Parafacial approx. 1.2 times as wide as postpedicel. Facial ridge bare or with few short setae above vibrissa. Gena, in profile, 2/5 as high as compound eye. Frons 0.5 times as wide as eye in dorsal view. Prementum stubby, approx. 2 times as long as wide; labella not elongated, normally developed. Palpus short, clavate. <bold><italic>Thorax</italic></bold>: two postpronotal setae; two posthumeral setae; 0 + 1 supra-alar setae (i.e., first and third postsutural supra-alar setae absent); 0 + 2 intra-alar setae; 2 + 3 dorsocentral setae (first presutural dorsocentral barely distinguishable from general setulae); one presutural acrostichal seta; postsutural acrostichal setae apparently not differentiated. Fore tibia approx. 1.5 times as long as first tarsomere. Costal sector cs<sub>2</sub> nearly bare ventrally. <bold><italic>Abdomen</italic></bold>: Tergite 5 very short, approx. 0.5–0.6 times as long as tergite 4. <bold><italic>Male terminalia</italic></bold>: Surstylus narrowly triangular in lateral view. Cerci relatively narrow with a clear, though shallow, bottleneck restriction at approx. mid length; apical 1/5 of cerci strongly narrowing and pointed. <bold>Female</bold>. <bold><italic>Body length</italic></bold>: 5 mm. Female differs from male as follows: <bold><italic>Head</italic></bold>: fronto-orbital plate entirely shiny and parafacial with less dense microtomentum. Frontal vitta measured at mid-length approx. 2.0 times as wide as fronto-orbital plate at same level. Frons 0.8 times as wide as eye in dorsal view.</p></tp:treatment-sec><tp:treatment-sec sec-type="distribution" id="SECID0EVKGO"><title>Distribution.</title><p>Neotropical – Peru.</p></tp:treatment-sec><tp:treatment-sec sec-type="etymology" id="SECID0E1KGO"><title>Etymology.</title><p>The species epithet is derived from the name of the Andes mountain range and should be treated as a Latin adjective.</p></tp:treatment-sec><tp:treatment-sec><!--Section generated to contain objects referenced in tp:taxon-treatment.--><fig id="F16" position="float" orientation="portrait"><object-id xmlns:xlink="http://www.w3.org/1999/xlink" content-type="doi" xlink:type="simple">10.3897/zookeys.903.37775.figure16</object-id><object-id xmlns:xlink="http://www.w3.org/1999/xlink" content-type="arpha" xlink:type="simple">AEEEC25F-80D4-5859-9C0C-75D5D6502649</object-id><label>Figure 16.</label><caption><p><italic><tp:taxon-name><tp:taxon-name-part taxon-name-part-type="genus" reg="Neotarsina">Neotarsina</tp:taxon-name-part> <tp:taxon-name-part taxon-name-part-type="species" reg="andina">andina</tp:taxon-name-part></tp:taxon-name></italic> gen. et sp. nov. (Peru). <bold>A</bold> Female habitus in lateral view <bold>B</bold> male abdomen in dorsal view <bold>C</bold> female abdomen in dorsal view <bold>D, E</bold> male head in lateral view (<bold>D</bold>) and frontal view (<bold>E</bold>) <bold>F, G</bold> female head in lateral view (<bold>F</bold>) and frontal view (<bold>G</bold>) <bold>H</bold> female fore tibia and tarsus <bold>I</bold> male wing in dorsal view <bold>J–L</bold> epandrial complex in posterior view (<bold>J</bold>) and lateral view (<bold>K</bold>) <bold>L</bold> hypandrial complex in lateral view [<bold>B, D–E, I–L</bold> holotype; <bold>A, C, F, G</bold> paratype].</p></caption><graphic xmlns:xlink="http://www.w3.org/1999/xlink" xlink:href="zookeys-903-001-g016.jpg" position="float" orientation="portrait" xlink:type="simple" id="oo_372566.jpg"><uri content-type="original_file" xlink:type="simple">https://binary.pensoft.net/fig/372566</uri></graphic></fig></tp:treatment-sec></tp:taxon-treatment>
