# Supplementary material for: The world woodlouse flies (Diptera, Rhinophoridae)
Source: Zookeys. 2020 Jan 15;903:1–130. doi: 10.3897/zookeys.903.37775 (PMC6976704; doi:10.3897/zookeys.903.37775)
Supplement: XML Treatment for Neotarsina caraibica [file zookeys.903.37775-treatment7.xml]

<!DOCTYPE tp:taxon-treatment
  PUBLIC "-//TaxonX//DTD Taxonomic Treatment Publishing DTD v0 20100105//EN" "tax-treatment-NSO.dtd">
<tp:taxon-treatment xmlns:tp="http://www.plazi.org/taxpub"><tp:treatment-meta><kwd-group><label>Taxon classification</label><kwd><named-content xmlns:xlink="http://www.w3.org/1999/xlink" content-type="kingdom">Animalia</named-content></kwd><kwd><named-content xmlns:xlink="http://www.w3.org/1999/xlink" content-type="order">Diptera</named-content></kwd><kwd><named-content xmlns:xlink="http://www.w3.org/1999/xlink" content-type="family">Rhinophoridae</named-content></kwd></kwd-group><mixed-citation publication-type="journal"><person-group><name><surname>Cerretti</surname><given-names>Pierfilippo</given-names></name><name><surname>Badano</surname><given-names>Davide</given-names></name><name><surname>Gisondi</surname><given-names>Silvia</given-names></name><name><surname>Giudice</surname><given-names>Giuseppe Lo</given-names></name><name><surname>Pape</surname><given-names>Thomas</given-names></name></person-group><article-title>The world woodlouse flies (<tp:taxon-name><tp:taxon-name-part taxon-name-part-type="order">Diptera</tp:taxon-name-part></tp:taxon-name>, <tp:taxon-name><tp:taxon-name-part taxon-name-part-type="family">Rhinophoridae</tp:taxon-name-part></tp:taxon-name>)</article-title><source>Zookeys</source><day>15</day><month>1</month><year>2020</year><volume>903</volume><fpage>1</fpage><lpage>130</lpage><pub-id pub-id-type="doi">10.3897/zookeys.903.37775</pub-id></mixed-citation></tp:treatment-meta><tp:nomenclature><tp:taxon-name><object-id xmlns:xlink="http://www.w3.org/1999/xlink" content-type="arpha" xlink:type="simple">951081C8-419F-59ED-984B-BBF432891012</object-id>
              <tp:taxon-name-part taxon-name-part-type="genus" reg="Neotarsina">Neotarsina</tp:taxon-name-part>
              <tp:taxon-name-part taxon-name-part-type="species" reg="caraibica">caraibica</tp:taxon-name-part>
              <object-id xmlns:xlink="http://www.w3.org/1999/xlink" content-type="zoobank" xlink:type="simple">http://zoobank.org/547E1F61-4D43-4C42-A32F-D0D56E83FB9D</object-id>
            </tp:taxon-name><tp:taxon-authority>Cerretti &amp; Pape</tp:taxon-authority><tp:taxon-status xmlns:xlink="http://www.w3.org/1999/xlink" xlink:type="simple">sp. nov.</tp:taxon-status><xref ref-type="fig" rid="F17">Fig. 17</xref></tp:nomenclature><tp:treatment-sec sec-type="type material" id="SECID0EMMGO"><title>Type material.</title><p><bold><italic>Holotype</italic></bold> ♂. TRINIDAD: Curepe /Santa Margarita /malaise trap /12–14.vi.1972 //B.R. Pitkin coll. /BMNH(E) 1997-41 (<named-content xmlns:xlink="http://www.w3.org/1999/xlink" content-type="dwc:institutional_code" xlink:type="simple">NHMUK</named-content>). <bold><italic>Paratypes</italic></bold>: 1 ♂: same data and repository as holotype; 1 ♀: Simla, Trin. [Trinidad and Tobago] /II-16-1966 /W. D. Duckworth (<named-content xmlns:xlink="http://www.w3.org/1999/xlink" content-type="dwc:institutional_code" xlink:type="simple">USNM</named-content>, unique specimen identifier: <ext-link xmlns:xlink="http://www.w3.org/1999/xlink" ext-link-type="uri" xlink:href="http://hol.osu.edu/spmInfo.html?id=USNMENT01519745" xlink:type="simple">USNMENT01519745</ext-link>).</p></tp:treatment-sec><tp:treatment-sec sec-type="description" id="SECID0EJNGO"><title>Description.</title><p><bold>Male</bold>. <bold><italic>Body length</italic></bold>: ca. 4.5–5.5 mm. <bold><italic>Colouration</italic></bold>: head mostly dark brown, except antenna and palpus which are yellow and genal dilation, which is brownish; head evenly covered with grey reflecting microtomentum. Scutum brown with three or four pale longitudinal vittae; thoracic pleura covered with silver reflecting microtomentum; tegula, basicosta light brown, calypters and wing membrane slightly infuscate; halter yellow; coxae and femora yellow; tibiae brown; tarsi dark brown; abdomen yellowish to light brown, weakly microtomentose. <bold><italic>Head</italic></bold>: frontal vitta 0.5–0.7 times as wide as fronto-orbital plate, both measured at approx. midlength. Ocellar triangle setulose, without ocellar setae. Postpedicel approx. 1.0–1.2 times as long as pedicel. Arista thickened in proximal 1/8–1/10; first and second aristomere approx. as long as wide. Frontal setae medioclinate, slightly proclinate near base of antenna. Median vertical setae short, 0.2–0.3 times as long as height of compound eye, crossed medially. Parafacial 0.8–0.9 times as wide as postpedicel. Facial ridge with few short setae above vibrissa. Gena, in profile, 2/5–1/2 as high as compound eye. Frons approx. 0.3 times as wide as compound eye in dorsal view. Prementum stubby, 1–2 times as long as wide; labella not elongated, normally developed; palpus exceptionally reduced. <bold><italic>Thorax</italic></bold>: two postpronotal setae; one posthumeral seta; 0 + 1 supra-alar setae (i.e., first and third postsutural supra-alar setae absent); 1 + 1–2 intra-alar setae; 2 + 3 dorsocentral setae (first presutural dorsocentral barely distinguishable from general setulae); acrostichal setae not differentiated. Fore tibia approx. 2 times as long as first protarsomere. Hind tibia with 3 dorsal preapical setae and 3–4 well-developed anterodorsal and posterodorsal setae. Costal sector cs<sub>2</sub> setulose ventrally. <bold><italic>Abdomen</italic></bold>: tergite 5 approx. as long as tergite 4. <bold><italic>Male terminalia</italic></bold>: surstylus triangular in lateral view; cerci stout with a slight restriction at approx. mid length; apical 1/5 of cerci not pointed. <bold>Female</bold>. Female differs from male as follows: <bold><italic>Head</italic></bold>: fronto-orbital plate entirely shiny and parafacial with less dense microtomentum. Frontal vitta approx. 0.2 times as wide as fronto-orbital plate in female. Parafacial 1.2 times as wide as postpedicel. Frons approx. 0.9 times as wide as compound eye in dorsal view.</p></tp:treatment-sec><tp:treatment-sec sec-type="distribution" id="SECID0EKOGO"><title>Distribution.</title><p>Neotropical – Trinidad and Tobago (Trinidad).</p></tp:treatment-sec><tp:treatment-sec sec-type="etymology" id="SECID0EPOGO"><title>Etymology.</title><p>The species epithet is derived from the Spanish word for Caribbean and should be treated as a Latin adjective.</p></tp:treatment-sec><tp:treatment-sec><!--Section generated to contain objects referenced in tp:taxon-treatment.--><fig id="F17" position="float" orientation="portrait"><object-id xmlns:xlink="http://www.w3.org/1999/xlink" content-type="doi" xlink:type="simple">10.3897/zookeys.903.37775.figure17</object-id><object-id xmlns:xlink="http://www.w3.org/1999/xlink" content-type="arpha" xlink:type="simple">267F1F9C-F7C2-5FD7-8094-AC474B8CC6B6</object-id><label>Figure 17.</label><caption><p><italic><tp:taxon-name><tp:taxon-name-part taxon-name-part-type="genus" reg="Neotarsina">Neotarsina</tp:taxon-name-part> <tp:taxon-name-part taxon-name-part-type="species" reg="caraibica">caraibica</tp:taxon-name-part></tp:taxon-name></italic> gen. et sp. nov. (Trinidad and Tobago). <bold>A</bold> Male habitus in lateral view <bold>B</bold> female habitus in lateral view <bold>C</bold> male abdomen in dorsal view <bold>D</bold> female abdomen in dorsal view <bold>E</bold> female fore tibia and tarsus <bold>F, G</bold> male head in lateral view (<bold>F</bold>) and frontal view (<bold>G</bold>) <bold>H, I</bold> female head in lateral view (<bold>H</bold>) and frontal view (<bold>I</bold>) view <bold>J</bold> male wing in dorsal view <bold>K–M</bold> mpandrial complex in posterior (<bold>K</bold>) and lateral (<bold>L</bold>) view <bold>M</bold> hypandrial complex in lateral view [<bold>A, C, F–G, J</bold> holotype; <bold>B, D–E, H–I, K–M</bold> paratypes].</p></caption><graphic xmlns:xlink="http://www.w3.org/1999/xlink" xlink:href="zookeys-903-001-g017.jpg" position="float" orientation="portrait" xlink:type="simple" id="oo_372567.jpg"><uri content-type="original_file" xlink:type="simple">https://binary.pensoft.net/fig/372567</uri></graphic></fig></tp:treatment-sec></tp:taxon-treatment>
