# Supplementary material for: The world woodlouse flies (Diptera, Rhinophoridae)
Source: Zookeys. 2020 Jan 15;903:1–130. doi: 10.3897/zookeys.903.37775 (PMC6976704; doi:10.3897/zookeys.903.37775)
Supplement: XML Treatment for Kinabalumyia [file zookeys.903.37775-treatment8.xml]

<!DOCTYPE tp:taxon-treatment
  PUBLIC "-//TaxonX//DTD Taxonomic Treatment Publishing DTD v0 20100105//EN" "tax-treatment-NSO.dtd">
<tp:taxon-treatment xmlns:tp="http://www.plazi.org/taxpub"><tp:treatment-meta><kwd-group><label>Taxon classification</label><kwd><named-content xmlns:xlink="http://www.w3.org/1999/xlink" content-type="kingdom">Animalia</named-content></kwd><kwd><named-content xmlns:xlink="http://www.w3.org/1999/xlink" content-type="order">Diptera</named-content></kwd><kwd><named-content xmlns:xlink="http://www.w3.org/1999/xlink" content-type="family">Rhinophoridae</named-content></kwd></kwd-group><mixed-citation publication-type="journal"><person-group><name><surname>Cerretti</surname><given-names>Pierfilippo</given-names></name><name><surname>Badano</surname><given-names>Davide</given-names></name><name><surname>Gisondi</surname><given-names>Silvia</given-names></name><name><surname>Giudice</surname><given-names>Giuseppe Lo</given-names></name><name><surname>Pape</surname><given-names>Thomas</given-names></name></person-group><article-title>The world woodlouse flies (<tp:taxon-name><tp:taxon-name-part taxon-name-part-type="order">Diptera</tp:taxon-name-part></tp:taxon-name>, <tp:taxon-name><tp:taxon-name-part taxon-name-part-type="family">Rhinophoridae</tp:taxon-name-part></tp:taxon-name>)</article-title><source>Zookeys</source><day>15</day><month>1</month><year>2020</year><volume>903</volume><fpage>1</fpage><lpage>130</lpage><pub-id pub-id-type="doi">10.3897/zookeys.903.37775</pub-id></mixed-citation></tp:treatment-meta><tp:nomenclature><tp:taxon-name><object-id xmlns:xlink="http://www.w3.org/1999/xlink" content-type="arpha" xlink:type="simple">0C026A8A-9BF9-58C6-87B0-D02322EF9DF6</object-id>
              <tp:taxon-name-part taxon-name-part-type="genus" reg="Kinabalumyia">Kinabalumyia</tp:taxon-name-part>
              <object-id xmlns:xlink="http://www.w3.org/1999/xlink" content-type="zoobank" xlink:type="simple">http://zoobank.org/5E01603E-D354-4B84-BA64-0064DD960B14</object-id>
            </tp:taxon-name><tp:taxon-authority>Cerretti &amp; Pape</tp:taxon-authority><tp:taxon-status xmlns:xlink="http://www.w3.org/1999/xlink" xlink:type="simple">gen. nov.</tp:taxon-status><xref ref-type="fig" rid="F18">Fig. 18</xref></tp:nomenclature><tp:treatment-sec sec-type="description" id="SECID0EBQGO"><title>Unambiguous character state changes</title><p>(Table <xref ref-type="table" rid="T1">1</xref>, Fig. <xref ref-type="fig" rid="F20">20</xref>). Global apomorphies: 81:1; local apomorphies: 21:1, 53:1, 59:1.</p></tp:treatment-sec><tp:treatment-sec sec-type="diagnosis" id="SECID0EPQGO"><title>Diagnosis.</title><p><bold><italic>Head</italic></bold>: head higher than long in lateral view. Facial ridge approx. 1.3 times as long as frons. Ocellar setae present though small. Frons 0.9–1.1 times as wide as compound eye in dorsal view. Median vertical setae strong and slightly converging. Two or three slightly convergent and reclinate frontal setae, descending to approx. half level of pedicel. Fronto-orbital plate nearly bare with one proclinate orbital seta (no sexual dimorphism). One upper lateroclinate orbital seta. Parafacial bare, at its narrowest point approx. twice as wide as maximum diameter of arista. Vibrissal angle strongly receding. Vibrissa well developed, arising slightly below the level of lower facial margin. Lower facial margin not sunken and slightly visible in lateral view. Facial ridge strongly concave with two or three short setulae above vibrissa. Face concave but antennae not hidden and clearly visible in lateral view. Antenna long and wide (in lateral view), much longer than height of gena. Postpedicel 4.5–6.5 times as long as pedicel. Postpedicel axe-shaped in male, more or less stick-like in female. Arista bare (or apparently so). First and second aristomere slightly thickened and strongly elongated. Lunule bare. Gena, in profile, approx. 3/5 (male), 1/2 (female) as high as compound eye. Palpus pretty short, dark brown.</p><p><bold><italic>Thorax</italic></bold>: prosternum bare. Postpronotum with two setae. Two postsutural supra-alar setae (first postsutural supra-alar seta absent). Scutellum with one pair of strong lateral setae and one pair of short, crossed and horizontal apical setae. Anatergite with a tuft of short setulae below lower calypter. Subscutellum moderately swollen, mostly, though not entirely, sclerotised. Metathoracic spiracular lappets nearly undeveloped. Lower calypter distinctly tongue-shaped (ground-plan trait of <tp:taxon-name><tp:taxon-name-part taxon-name-part-type="family">Rhinophoridae</tp:taxon-name-part></tp:taxon-name>) (Fig. <xref ref-type="fig" rid="F2">2E</xref>). Costal sector cs2 setose ventrally. Costal spine not differentiated from general costal setae. Costal sector cs<sub>5</sub> clearly longer than costal sector cs<sub>2</sub>. Vein R<sub>1</sub> entirely bare. Vein R<sub>4+5</sub> bare dorsally. Bend of vein M<sub>1</sub> absent. Crossvein dm-m forming a right angle with proximal section of M<sub>4</sub>. Vein CuA+CuP reaching wing margin. Preapical anterodorsal seta of fore tibia slightly longer than preapical dorsal seta. Fore tarsus not compressed. Tibiae of mid and hind leg normally developed. Hind tibia with three dorsal preapical setae.</p><p><bold><italic>Abdomen</italic></bold>: tergites virtually without microtomentum and with relatively strong and recumbent general setulae; syntergite 1+2, tergites 3 and 4 with a pair of strong median marginal setae, without median discal setae, tergite 5 with strong marginal setae without discal setae.</p><p><bold><italic>Male terminalia</italic></bold>: posterior margin of sternite 5 slightly concave, almost straight. Tergite 6 plate-like, with median marginal setae; tergite 6 and syntergosternite 7+8 fused. Connection between sternite 6 and syntergosternite 7+8 fused on right side. Cerci well developed and entirely fused medially into a syncercus. Surstylus long, narrow (almost stick-like), slightly enlarged distally and gently curved anteriorly. Surstylus not fused to epandrium. Bacilliform sclerite articulated (i.e., not fused) to laterobasal margin of surstylus. Hypandrial arms not fused medially. Connection between phallic guide and pregonite membranous. Pregonite well developed and lobe-like. Postgonite without anterior seta. Epiphallus well developed apically, pointed and attached dorsomedially to basiphallus. Extension of dorsal sclerite of distiphallus divided medially into two hemisclerites which are proximally fused to dorsal sclerite of distiphallus. Median process of ventral sclerotisation of distiphallus present, divided longitudinally and interrupted proximally, i.e., not connected to ventral plate. Acrophallus simple and scale-like spinules not differentiated.</p></tp:treatment-sec><tp:treatment-sec sec-type="distribution" id="SECID0EESGO"><title>Distribution.</title><p>Oriental – Indonesia (Bali), Malaysia (Sabah), Philippines (Palawan).</p></tp:treatment-sec><tp:treatment-sec sec-type="type species" id="SECID0EJSGO"><title>Type species.</title><p><italic><tp:taxon-name><tp:taxon-name-part taxon-name-part-type="genus" reg="Kinabalumyia">Kinabalumyia</tp:taxon-name-part> <tp:taxon-name-part taxon-name-part-type="species" reg="pinax">pinax</tp:taxon-name-part></tp:taxon-name></italic> Cerretti &amp; Pape, sp. nov., by present designation.</p></tp:treatment-sec><tp:treatment-sec sec-type="etymology" id="SECID0E1SGO"><title>Etymology.</title><p>The generic name is a composite word formed from the name of the type locality of the type species, Mount Kinabalu, and from the Greek word <italic>μύγα</italic> (miga), meaning fly. The name should be treated as a feminine noun.</p><fig id="F18" position="float" orientation="portrait"><object-id xmlns:xlink="http://www.w3.org/1999/xlink" content-type="doi" xlink:type="simple">10.3897/zookeys.903.37775.figure18</object-id><object-id xmlns:xlink="http://www.w3.org/1999/xlink" content-type="arpha" xlink:type="simple">A7A682E3-063B-5548-8BA3-E20D2818B592</object-id><label>Figure 18.</label><caption><p><italic><tp:taxon-name><tp:taxon-name-part taxon-name-part-type="genus" reg="Kinabalumyia">Kinabalumyia</tp:taxon-name-part></tp:taxon-name></italic> gen. nov. <bold>A–C, F–I</bold><italic><tp:taxon-name><tp:taxon-name-part taxon-name-part-type="genus" reg="Kinabalumyia">Kinabalumyia</tp:taxon-name-part> <tp:taxon-name-part taxon-name-part-type="species" reg="pinax">pinax</tp:taxon-name-part></tp:taxon-name></italic> sp. nov. (Malaysia, Sabah) <bold>D–E</bold><italic><tp:taxon-name><tp:taxon-name-part taxon-name-part-type="genus" reg="Kinabalumyia">Kinabalumyia</tp:taxon-name-part></tp:taxon-name></italic> sp. ♀ (Philippines) <bold>A</bold><italic><tp:taxon-name><tp:taxon-name-part taxon-name-part-type="genus" reg="Kinabalumyia">K.</tp:taxon-name-part> <tp:taxon-name-part taxon-name-part-type="species" reg="pinax">pinax</tp:taxon-name-part></tp:taxon-name></italic> sp. nov., habitus in lateral view <bold>B</bold><italic><tp:taxon-name><tp:taxon-name-part taxon-name-part-type="genus" reg="Kinabalumyia">K.</tp:taxon-name-part> <tp:taxon-name-part taxon-name-part-type="species" reg="pinax">pinax</tp:taxon-name-part></tp:taxon-name></italic> sp. nov., abdomen in dorsal view <bold>C</bold><italic><tp:taxon-name><tp:taxon-name-part taxon-name-part-type="genus" reg="Kinabalumyia">K.</tp:taxon-name-part> <tp:taxon-name-part taxon-name-part-type="species" reg="pinax">pinax</tp:taxon-name-part></tp:taxon-name></italic> sp. nov., head in lateral view <bold>D</bold><italic><tp:taxon-name><tp:taxon-name-part taxon-name-part-type="genus" reg="Kinabalumyia">Kinabalumyia</tp:taxon-name-part></tp:taxon-name></italic> sp. ♀, head in frontal view, ♀ <bold>E</bold><italic><tp:taxon-name><tp:taxon-name-part taxon-name-part-type="genus" reg="Kinabalumyia">Kinabalumyia</tp:taxon-name-part></tp:taxon-name></italic> sp. ♀, head in lateral view <bold>F</bold><italic><tp:taxon-name><tp:taxon-name-part taxon-name-part-type="genus" reg="Kinabalumyia">K.</tp:taxon-name-part> <tp:taxon-name-part taxon-name-part-type="species" reg="pinax">pinax</tp:taxon-name-part></tp:taxon-name></italic> sp. nov., wing <bold>G–I</bold><italic><tp:taxon-name><tp:taxon-name-part taxon-name-part-type="genus" reg="Kinabalumyia">K.</tp:taxon-name-part> <tp:taxon-name-part taxon-name-part-type="species" reg="pinax">pinax</tp:taxon-name-part></tp:taxon-name></italic> sp. nov.: epandrial complex in posterior (<bold>G</bold>) and lateral (<bold>H</bold>) view <bold>I</bold> hypandrial complex in lateral view [<bold>A–C</bold> holotype; <bold>F–I</bold> paratypes].</p></caption><graphic xmlns:xlink="http://www.w3.org/1999/xlink" xlink:href="zookeys-903-001-g018.jpg" position="float" orientation="portrait" xlink:type="simple" id="oo_372568.jpg"><uri content-type="original_file" xlink:type="simple">https://binary.pensoft.net/fig/372568</uri></graphic></fig></tp:treatment-sec><tp:treatment-sec><!--Section generated to contain objects referenced in tp:taxon-treatment.--><table-wrap id="T1" position="float" orientation="portrait"><label>Table 1.</label><caption><p>List of characters and states.</p></caption><table id="TID0E6NHK" rules="all"><tbody><tr><td rowspan="1" colspan="2">
                  <bold>ADULT (body parts, except terminalia)</bold>
                </td></tr><tr><td rowspan="1" colspan="1">1</td><td rowspan="1" colspan="1"><bold>Arista, microtrichia length</bold>: <bold>(0)</bold> shorter than maximum diameter of arista; <bold>(1)</bold> distinctly longer.</td></tr><tr><td rowspan="1" colspan="1">2</td><td rowspan="1" colspan="1"><bold>Male arista, microtrichia</bold>: <bold>(0)</bold> not bottlebrush-like; <bold>(1)</bold> bottlebrush-like.</td></tr><tr><td rowspan="1" colspan="1">3</td><td rowspan="1" colspan="1"><bold>Arista, development</bold>: <bold>(0)</bold> normally developed; <bold>(1)</bold> shortened.</td></tr><tr><td rowspan="1" colspan="1">4</td><td rowspan="1" colspan="1"><bold>Arista, setae</bold>: <bold>(0)</bold> absent; <bold>(1)</bold> present.</td></tr><tr><td rowspan="1" colspan="1">5</td><td rowspan="1" colspan="1"><bold>Arista, thickening</bold>: <bold>(0)</bold> at most on basal fourth; <bold>(1)</bold> at least on basal 3/4.</td></tr><tr><td rowspan="1" colspan="1">6</td><td rowspan="1" colspan="1"><bold>First aristomere, length</bold>: <bold>(0)</bold> short, at most as long as wide; <bold>(1)</bold> approx. 2–3 times as long as wide; <bold>(2)</bold> at least 4 times as long as wide.</td></tr><tr><td rowspan="1" colspan="1">7</td><td rowspan="1" colspan="1"><bold>Lunule, setae</bold>: <bold>(0)</bold> bare; <bold>(1)</bold> with setae.</td></tr><tr><td rowspan="1" colspan="1">8</td><td rowspan="1" colspan="1"><bold>Female, groove between fronto-orbital plate and parafacial</bold>: <bold>(0)</bold> absent; <bold>(1)</bold> present.</td></tr><tr><td rowspan="1" colspan="1">9</td><td rowspan="1" colspan="1"><bold>Male, proclinate orbital setae</bold>: <bold>(0)</bold> absent; <bold>(1)</bold> present, at least as long as frontal setae; <bold>(2)</bold> present, distinctly shorter than frontal setae.</td></tr><tr><td rowspan="1" colspan="1">10</td><td rowspan="1" colspan="1"><bold>Female, proclinate orbital setae</bold>: <bold>(0)</bold> absent; <bold>(1)</bold> present, at least as long as frontal setae; <bold>(2)</bold> present, distinctly shorter than frontal setae.</td></tr><tr><td rowspan="1" colspan="1">11</td><td rowspan="1" colspan="1"><bold>Proclinate orbital setae, when present, number</bold>: <bold>(0)</bold> one or two; <bold>(1)</bold> more than two.</td></tr><tr><td rowspan="1" colspan="1">12</td><td rowspan="1" colspan="1"><bold>Vibrissal triangle</bold>: <bold>(0)</bold> normal; <bold>(1)</bold> projected.</td></tr><tr><td rowspan="1" colspan="1">13</td><td rowspan="1" colspan="1"><bold>Shape of lower facial margin, shape</bold>: <bold>(0)</bold> not sunken; <bold>(1)</bold> deeply sunken (i.e., concave).</td></tr><tr><td rowspan="1" colspan="1">14</td><td rowspan="1" colspan="1"><bold>Facial plate, shape</bold>: <bold>(0)</bold> not sunken; <bold>(1)</bold> deeply sunken.</td></tr><tr><td rowspan="1" colspan="1">15</td><td rowspan="1" colspan="1"><bold>Facial plate, median carina</bold>: <bold>(0)</bold> absent; <bold>(1)</bold> present.</td></tr><tr><td rowspan="1" colspan="1">16</td><td rowspan="1" colspan="1"><bold>Compound eye, posterior margin</bold>: <bold>(0)</bold> not indented; <bold>(1)</bold> indented.</td></tr><tr><td rowspan="1" colspan="1">17</td><td rowspan="1" colspan="1"><bold>Parafacial, setosity</bold>: <bold>(0)</bold> bare in ventral half; <bold>(1)</bold> setose in ventral half.</td></tr><tr><td rowspan="1" colspan="1">18</td><td rowspan="1" colspan="1"><bold>Parafacial setae, configuration</bold>: <bold>(0)</bold> short, scattered and proclinate; <bold>(1)</bold> long, robust and medioclinate.</td></tr><tr><td rowspan="1" colspan="1">19</td><td rowspan="1" colspan="1"><bold>Frontal setae, orientation of dorsal-most pair</bold>: <bold>(0)</bold> converging in the middle and crossed; <bold>(1)</bold> sub-parallel.</td></tr><tr><td rowspan="1" colspan="1">20</td><td rowspan="1" colspan="1"><bold>Mouthparts, development</bold>: <bold>(0)</bold> normally developed (i.e., prementum between 2 and 6 times as long as wide); <bold>(1)</bold> both prementum and labella strongly reduced (vestigial).</td></tr><tr><td rowspan="1" colspan="1">21</td><td rowspan="1" colspan="1"><bold>Palpus</bold>: <bold>(0)</bold> normally developed; <bold>(1)</bold> reduced; <bold>(2)</bold> absent.</td></tr><tr><td rowspan="1" colspan="1">22</td><td rowspan="1" colspan="1"><bold>Occiput, setae</bold>: <bold>(0)</bold> black, normal; <bold>(1)</bold> pale and hair-like.</td></tr><tr><td rowspan="1" colspan="1">23</td><td rowspan="1" colspan="1"><bold>Postpronotal setae, number</bold>: <bold>(0)</bold> four (or more) setae; <bold>(1)</bold> three setae; <bold>(2)</bold> two setae; <bold>(3)</bold> one seta; <bold>(4)</bold> none.</td></tr><tr><td rowspan="1" colspan="1">24</td><td rowspan="1" colspan="1"><bold>Postpronotal setae, if three or more, position</bold>: <bold>(0)</bold> mid-basal seta in line, or nearly so, with inner and outer basal setae; <bold>(1)</bold> mid-basal seta displaced anteriorly to line between inner and outer basal setae (i.e., three robust, basal setae in an almost right-angled triangle).</td></tr><tr><td rowspan="1" colspan="1">25</td><td rowspan="1" colspan="1"><bold>First postsutural supra-alar seta, size</bold>: <bold>(0)</bold> present, approx. as long as notopleural setae; <bold>(1)</bold> absent or very short and hair-like; <bold>(2)</bold> strong, distinctly longer and thicker than notopleural setae.</td></tr><tr><td rowspan="1" colspan="1">26</td><td rowspan="1" colspan="1"><bold>Subscutellum, development</bold>: <bold>(0)</bold> flat or concave; <bold>(1)</bold> moderately swollen; <bold>(2)</bold> strongly swollen.</td></tr><tr><td rowspan="1" colspan="1">27</td><td rowspan="1" colspan="1"><bold>Subscutellum, sclerotisation</bold>: <bold>(0)</bold> not fully sclerotised; <bold>(1)</bold> entirely sclerotised.</td></tr><tr><td rowspan="1" colspan="1">28</td><td rowspan="1" colspan="1"><bold>Scutellum, apical setae</bold>: <bold>(0)</bold> present; <bold>(1)</bold> absent.</td></tr><tr><td rowspan="1" colspan="1">29</td><td rowspan="1" colspan="1"><bold>Katepimeron, setae</bold>: <bold>(0)</bold> with at least one seta anteriorly; <bold>(1)</bold> entirely bare.</td></tr><tr><td rowspan="1" colspan="1">30</td><td rowspan="1" colspan="1"><bold>Metathoracic spiracular lappets</bold>: <bold>(0)</bold> practically absent; <bold>(1)</bold> small, sub-equal in size and directed outwards; <bold>(2)</bold> unequal in size (posterior one distinctly larger) and both lappets closing the spiracle like an operculum.</td></tr><tr><td rowspan="1" colspan="1">31</td><td rowspan="1" colspan="1"><bold>Male fore tarsus</bold>: <bold>(0)</bold> normal; <bold>(1)</bold> laterally compressed.</td></tr><tr><td rowspan="1" colspan="1">32</td><td rowspan="1" colspan="1"><bold>Female fore tarsus</bold>: <bold>(0)</bold> normal; <bold>(1)</bold> laterally compressed.</td></tr><tr><td rowspan="1" colspan="1">33</td><td rowspan="1" colspan="1"><bold>Shape of tibiae of mid and hind legs</bold>: <bold>(0)</bold> normal; <bold>(1)</bold> laterally compressed and distinctly keeled dorsally.</td></tr><tr><td rowspan="1" colspan="1">34</td><td rowspan="1" colspan="1"><bold>Leg chaetotaxy</bold>: <bold>(0)</bold> not particularly modified; <bold>(1)</bold> reduced and with almost no (strong) setae.</td></tr><tr><td rowspan="1" colspan="1">35</td><td rowspan="1" colspan="1"><bold>Hind coxa, posterodorsal margin</bold>: <bold>(0)</bold> bare; <bold>(1)</bold> with (1–4) setae.</td></tr><tr><td rowspan="1" colspan="1">36</td><td rowspan="1" colspan="1"><bold>Lower calypter, shape</bold>: <bold>(0)</bold> semi-circular; <bold>(1)</bold> tongue-shaped.</td></tr><tr><td rowspan="1" colspan="1">37</td><td rowspan="1" colspan="1"><bold>Long trichia along margin of lower calypter</bold>: <bold>(0)</bold> absent; <bold>(1)</bold> present.</td></tr><tr><td rowspan="1" colspan="1">38</td><td rowspan="1" colspan="1"><bold>Female wing, development</bold>: <bold>(0)</bold> normally developed; <bold>(1)</bold> brachypterous; <bold>(2)</bold> micropterous.</td></tr><tr><td rowspan="1" colspan="1">39</td><td rowspan="1" colspan="1"><bold>Costa, indentation at level of R<sub>4+5</sub></bold>: <bold>(0)</bold> absent; <bold>(1)</bold> present.</td></tr><tr><td rowspan="1" colspan="1">40</td><td rowspan="1" colspan="1"><bold>Male wing pattern, three distinct whitish spots</bold>: <bold>(0)</bold> absent; <bold>(1)</bold> present.</td></tr><tr><td rowspan="1" colspan="1">41</td><td rowspan="1" colspan="1"><bold>Female wing pattern, posterodistal whitish spot</bold>: <bold>(0)</bold> absent; <bold>(1)</bold> present.</td></tr><tr><td rowspan="1" colspan="1">42</td><td rowspan="1" colspan="1"><bold>Vein R<sub>1</sub>, dorsal setae</bold>: <bold>(0)</bold> absent; <bold>(1)</bold> with a row of setulae along whole length; <bold>(2)</bold> with 1–10 setae at most on apical fourth.</td></tr><tr><td rowspan="1" colspan="1">43</td><td rowspan="1" colspan="1"><bold>Vein R<sub>4+5</sub>, dorsal setae</bold>: <bold>(0)</bold> present; <bold>(1)</bold> absent.</td></tr><tr><td rowspan="1" colspan="1">44</td><td rowspan="1" colspan="1"><bold>Vein R<sub>4+5</sub>, extent of dorsal setae, when present</bold>: <bold>(0)</bold> only at base; <bold>(1)</bold> reaching at least crossvein r-m;</td></tr><tr><td rowspan="1" colspan="1">45</td><td rowspan="1" colspan="1"><bold>Bend of vein M</bold><sub>1</sub>: <bold>(0)</bold> distinct; <bold>(1)</bold> not distinct.</td></tr><tr><td rowspan="1" colspan="1">46</td><td rowspan="1" colspan="1"><bold>Vein M</bold><sub>1</sub>, <bold>position of bend</bold>: <bold>(0)</bold> well removed from wing margin; <bold>(1)</bold> very close to wing margin but distinct.</td></tr><tr><td rowspan="1" colspan="1">47</td><td rowspan="1" colspan="1"><bold>Vein M</bold><sub>1</sub>, <bold>extent of distal part</bold>: <bold>(0)</bold> not vanishing on wing margin; <bold>(1)</bold> gradually vanishing on wing membrane.</td></tr><tr><td rowspan="1" colspan="1">48</td><td rowspan="1" colspan="1"><bold>Vein M</bold><sub>1</sub>, <bold>apical termination</bold>: <bold>(0)</bold> joining R<sub>4+5</sub> so that cell r<sub>4+5</sub> is closed; <bold>(1)</bold> joining costa, so that cell r<sub>4+5</sub> is open.</td></tr><tr><td rowspan="1" colspan="1">49</td><td rowspan="1" colspan="1"><bold>Crossvein dm-m, inclination</bold>: <bold>(0)</bold> forming a right angle with proximal section of M<sub>4</sub>; <bold>(1)</bold> forming an acute angle with proximal section of M<sub>4</sub>.</td></tr><tr><td rowspan="1" colspan="1">50</td><td rowspan="1" colspan="1"><bold>CuA+CuP</bold>: <bold>(0)</bold> not reaching wing margin; <bold>(1)</bold> reaching wing margin.</td></tr><tr><td rowspan="1" colspan="1">51</td><td rowspan="1" colspan="1"><bold>Tergite 3, median marginal setae</bold>: <bold>(0)</bold> present; <bold>(1)</bold> absent or very short and recumbent.</td></tr><tr><td rowspan="1" colspan="1">52</td><td rowspan="1" colspan="1"><bold>Tergite 4, marginal setae</bold>: <bold>(0)</bold> a regular row of more or less erect marginal setae; <bold>(1)</bold> marginal setae absent or not differentiated from general abdominal setulae.</td></tr><tr><td rowspan="1" colspan="2">
                  <bold>ADULT (male terminalia)</bold>
                </td></tr><tr><td rowspan="1" colspan="1">53</td><td rowspan="1" colspan="1"><bold>Sternite 5, posteromedian notch</bold>: <bold>(0)</bold> present; <bold>(1)</bold> absent.</td></tr><tr><td rowspan="1" colspan="1">54</td><td rowspan="1" colspan="1"><bold>Sternite 5, shape of transversal section</bold>: <bold>(0)</bold> U-shaped (i.e., folds up laterally); <bold>(1)</bold> almost flat.</td></tr><tr><td rowspan="1" colspan="1">55</td><td rowspan="1" colspan="1"><bold>Sternite 5, median tooth-like apophysis on lateral lobe</bold>: <bold>(0)</bold> absent; <bold>(1)</bold> present.</td></tr><tr><td rowspan="1" colspan="1">56</td><td rowspan="1" colspan="1"><bold>Tergite 6, median marginal setae</bold>: <bold>(0)</bold> present; <bold>(1)</bold> absent.</td></tr><tr><td rowspan="1" colspan="1">57</td><td rowspan="1" colspan="1"><bold>Tergite 6, shape</bold>: <bold>(0)</bold> normal (plate-like); <bold>(1)</bold> posteriorly indented; <bold>(2)</bold> divided into two hemitergites; <bold>(3)</bold> reduced, absent.</td></tr><tr><td rowspan="1" colspan="1">58</td><td rowspan="1" colspan="1"><bold>Connection between tergite 6 and syntergosternite 7+8</bold>: <bold>(0)</bold> membranous; <bold>(1)</bold> tergite 6 and syntergosternite 7+8 fused.</td></tr><tr><td rowspan="1" colspan="1">59</td><td rowspan="1" colspan="1"><bold>Connection between sternite 6 and syntergosternite 7+8 on right side</bold>: <bold>(0)</bold> membranous; <bold>(1)</bold> fused.</td></tr><tr><td rowspan="1" colspan="1">60</td><td rowspan="1" colspan="1"><bold>Cerci, shape</bold>: <bold>(0)</bold> normally developed; <bold>(1)</bold> short and sub-globular.</td></tr><tr><td rowspan="1" colspan="1">61</td><td rowspan="1" colspan="1"><bold>Cerci, medial connection</bold>: <bold>(0)</bold> not fused at all medially; <bold>(1)</bold> at least partly fused medially.</td></tr><tr><td rowspan="1" colspan="1">62</td><td rowspan="1" colspan="1"><bold>Surstylus, shape</bold>: <bold>(0)</bold> not divided; <bold>(1)</bold> with a large base distally divided into a lateral, wide, rounded lobe and into a postero-median finger-like apophysis.</td></tr><tr><td rowspan="1" colspan="1">63</td><td rowspan="1" colspan="1"><bold>Surstylus, bifid inner median extension</bold>: <bold>(0)</bold> absent; <bold>(1)</bold> present.</td></tr><tr><td rowspan="1" colspan="1">64</td><td rowspan="1" colspan="1"><bold>Surstylus, setae on median extension</bold>: <bold>(0)</bold> absent; <bold>(1)</bold> present.</td></tr><tr><td rowspan="1" colspan="1">65</td><td rowspan="1" colspan="1"><bold>Bacilliform sclerite and laterobasal margin of surstylus, connection</bold>: <bold>(0)</bold> articulated, not fused; <bold>(1)</bold> firmly fused.</td></tr><tr><td rowspan="1" colspan="1">66</td><td rowspan="1" colspan="1"><bold>Surstylus and epandrium, connection</bold>: <bold>(0)</bold> membranous; <bold>(1)</bold> surstylus and epandrium fused.</td></tr><tr><td rowspan="1" colspan="1">67</td><td rowspan="1" colspan="1"><bold>Hypandrial arms, shape</bold>: <bold>(0)</bold> firmly fused postero-medially, entirely encircling base of phallus; <bold>(1)</bold> more or less converging medially but not fused.</td></tr><tr><td rowspan="1" colspan="1">68</td><td rowspan="1" colspan="1"><bold>Phallic guide and pregonites, connection</bold>: <bold>(0)</bold> membranous (i.e., not fused); <bold>(1)</bold> sclerotised (i.e., fused).</td></tr><tr><td rowspan="1" colspan="1">69</td><td rowspan="1" colspan="1"><bold>Postgonite, anterior seta</bold>: <bold>(0)</bold> present; <bold>(1)</bold> absent.</td></tr><tr><td rowspan="1" colspan="1">70</td><td rowspan="1" colspan="1"><bold>Extension(s) of dorsal sclerite of distiphallus</bold>: <bold>(0)</bold> present; <bold>(1)</bold> absent.</td></tr><tr><td rowspan="1" colspan="1">71</td><td rowspan="1" colspan="1"><bold>Extension(s) of dorsal sclerite of distiphallus, longitudinal division</bold>: <bold>(0)</bold> divided into two hemisclerites or at least partly unfused medially (i.e., distally bifid); <bold>(1)</bold> entirely fused mid-dorsally into a single sclerotisation (i.e., distally not bifid).</td></tr><tr><td rowspan="1" colspan="1">72</td><td rowspan="1" colspan="1"><bold>Extension(s) of dorsal sclerite of distiphallus, sclerotised connection with dorsal sclerite of distiphallus</bold>: <bold>(0)</bold> present; <bold>(1)</bold> absent.</td></tr><tr><td rowspan="1" colspan="1">73</td><td rowspan="1" colspan="1"><bold>Membranous flag distal to extension of dorsal sclerite of distiphallus</bold>: <bold>(0)</bold> absent; <bold>(1)</bold> present.</td></tr><tr><td rowspan="1" colspan="1">74</td><td rowspan="1" colspan="1"><bold>Median process of ventral sclerotisation of distiphallus</bold>: <bold>(0)</bold> present; <bold>(1)</bold> absent.</td></tr><tr><td rowspan="1" colspan="1">75</td><td rowspan="1" colspan="1"><bold>Median process of ventral sclerotisation of distiphallus, connection with ventral plate</bold>: <bold>(0)</bold> not interrupted, running from the ventral plate to tip of phallus; <bold>(1)</bold> interrupted proximally and not connected to ventral plate.</td></tr><tr><td rowspan="1" colspan="1">76</td><td rowspan="1" colspan="1"><bold>Median process of ventral sclerotisation of distiphallus, longitudinal division</bold>: <bold>(0)</bold> not divided longitudinally; <bold>(1)</bold> divided longitudinally.</td></tr><tr><td rowspan="1" colspan="1">77</td><td rowspan="1" colspan="1"><bold>Median process of ventral sclerotisation of distiphallus, length</bold>: <bold>(0)</bold> normal; <bold>(1)</bold> very long (i.e., ending far beyond tip of acrophallus).</td></tr><tr><td rowspan="1" colspan="1">78</td><td rowspan="1" colspan="1"><bold>Median process of ventral sclerite of distiphallus, asymmetry</bold>: <bold>(0)</bold> absent; <bold>(1)</bold> present.</td></tr><tr><td rowspan="1" colspan="1">79</td><td rowspan="1" colspan="1"><bold>Acrophallus, shape</bold>: <bold>(0)</bold> simple, unmodified (with one opening); <bold>(1)</bold> distinctly tripartite (with three openings).</td></tr><tr><td rowspan="1" colspan="1">80</td><td rowspan="1" colspan="1"><bold>Semi-cylindrical dorsal sclerite of acrophallus</bold>: <bold>(0)</bold> absent; <bold>(1)</bold> present.</td></tr><tr><td rowspan="1" colspan="1">81</td><td rowspan="1" colspan="1"><bold>Distiphallus, helmet-shaped, partly sclerotised envelope</bold>: <bold>(0)</bold> absent; <bold>(1)</bold> present.</td></tr><tr><td rowspan="1" colspan="2">
                  <bold>ADULT (female terminalia)</bold>
                </td></tr><tr><td rowspan="1" colspan="1">82</td><td rowspan="1" colspan="1"><bold>Ovipositor</bold>: <bold>(0)</bold> long and telescopic; <bold>(1)</bold> shortened.</td></tr><tr><td rowspan="1" colspan="2">
                  <bold>LARVA (first instar)</bold>
                </td></tr><tr><td rowspan="1" colspan="1">83</td><td rowspan="1" colspan="1"><bold>Labrum</bold>: <bold>(0)</bold> well developed; <bold>(1)</bold> reduced.</td></tr><tr><td rowspan="1" colspan="1">84</td><td rowspan="1" colspan="1"><bold>Locomotory behaviour</bold>: <bold>(0)</bold> creeping (peristalsis); <bold>(1)</bold> leech-like; <bold>(2)</bold> somersaulting.</td></tr><tr><td rowspan="1" colspan="1">85</td><td rowspan="1" colspan="1"><bold>Antenna</bold>: <bold>(0)</bold> normally developed; <bold>(1)</bold> long and tapering.</td></tr><tr><td rowspan="1" colspan="1">86</td><td rowspan="1" colspan="1"><bold>Posterior part of anal division modified as a terminal sucker</bold>: <bold>(0)</bold> no; <bold>(1)</bold> yes.</td></tr><tr><td rowspan="1" colspan="1">87</td><td rowspan="1" colspan="1"><bold>Mandibles</bold>: <bold>(0)</bold> well developed; <bold>(1)</bold> reduced.</td></tr><tr><td rowspan="1" colspan="1">88</td><td rowspan="1" colspan="1"><bold>Shape of mandible</bold>: <bold>(0)</bold> normal, hook-like; <bold>(1)</bold> toothed or serrated.</td></tr><tr><td rowspan="1" colspan="1">89</td><td rowspan="1" colspan="1"><bold>Labrum, connection with cephaloskeleton</bold>: <bold>(0)</bold> not fused; <bold>(1)</bold> fused.</td></tr><tr><td rowspan="1" colspan="1">90</td><td rowspan="1" colspan="1"><bold>Body shape</bold>: <bold>(0)</bold> subfusiform; <bold>(1)</bold> slightly flattened dorsoventrally.</td></tr><tr><td rowspan="1" colspan="1">91</td><td rowspan="1" colspan="1"><bold>Parastomal bar of cephaloskeleton</bold>: <bold>(0)</bold> reduced or not elongated; <bold>(1)</bold> long and slender.</td></tr><tr><td rowspan="1" colspan="1">92</td><td rowspan="1" colspan="1"><bold>Longitudinal incision on parastomal bar of cephaloskeleton</bold>: <bold>(0)</bold> absent; <bold>(1)</bold> present.</td></tr><tr><td rowspan="1" colspan="1">93</td><td rowspan="1" colspan="1"><bold>Fleshy protuberances (= prolegs) on segments</bold>: <bold>(0)</bold> absent; <bold>(1)</bold> present.</td></tr><tr><td rowspan="1" colspan="1">94</td><td rowspan="1" colspan="1"><bold>Shape of ventral part of pseudocephalon</bold>: <bold>(0)</bold> normal (i.e., not elongated); <bold>(1)</bold> elongated.</td></tr><tr><td rowspan="1" colspan="1">95</td><td rowspan="1" colspan="1"><bold>Longitudinal cuticular ridges posteroventrally on anal division</bold>: <bold>(0)</bold> absent; <bold>(1)</bold> present.</td></tr><tr><td rowspan="1" colspan="1">96</td><td rowspan="1" colspan="1"><bold>Tongue-like projection posterodorsally on anal division</bold>: <bold>(0)</bold> absent; <bold>(1)</bold> present.</td></tr><tr><td rowspan="1" colspan="1">97</td><td rowspan="1" colspan="1"><bold>Pair of more or less elongated or globular vesicles posteroventrally on anal division</bold>: <bold>(0)</bold> absent; <bold>(1)</bold> present.</td></tr><tr><td rowspan="1" colspan="1">98</td><td rowspan="1" colspan="1"><bold>Shape of posteroventral vesicles, is present</bold>: <bold>(0)</bold> sub-globular; <bold>(1)</bold> long and tapering.</td></tr><tr><td rowspan="1" colspan="1">99</td><td rowspan="1" colspan="1"><bold>Mandible, number of teeth (if present)</bold>: <bold>(0)</bold> two; <bold>(1)</bold> three or more.</td></tr></tbody></table></table-wrap><fig id="F20" position="float" orientation="portrait"><object-id xmlns:xlink="http://www.w3.org/1999/xlink" content-type="doi" xlink:type="simple">10.3897/zookeys.903.37775.figure20</object-id><object-id xmlns:xlink="http://www.w3.org/1999/xlink" content-type="arpha" xlink:type="simple">6A4806AF-9CF8-5590-8601-CEE3A50F9B8B</object-id><label>Figure 20.</label><caption><p>Phylogeny of <tp:taxon-name><tp:taxon-name-part taxon-name-part-type="family">Rhinophoridae</tp:taxon-name-part></tp:taxon-name> based on morphological evidence. Single tree obtained under IW (total fit: 62.33), enforcing a k-value of 4, with unambiguous character state changes mapped above branches [black squares: global apomorphies (i.e., uncontradicted and unreversed apomorphic character states; white squares: local apomorphies (i.e., homoplasious character state due to convergence or reversal)] and new taxa highlighted in bold.</p></caption><graphic xmlns:xlink="http://www.w3.org/1999/xlink" xlink:href="zookeys-903-001-g020.jpg" position="float" orientation="portrait" xlink:type="simple" id="oo_372570.jpg"><uri content-type="original_file" xlink:type="simple">https://binary.pensoft.net/fig/372570</uri></graphic></fig><fig id="F2" position="float" orientation="portrait"><object-id xmlns:xlink="http://www.w3.org/1999/xlink" content-type="doi" xlink:type="simple">10.3897/zookeys.903.37775.figure2</object-id><object-id xmlns:xlink="http://www.w3.org/1999/xlink" content-type="arpha" xlink:type="simple">BBFCA667-AEED-558A-AE7C-98B82603F5BE</object-id><label>Figure 2.</label><caption><p>Morphological terminology of <tp:taxon-name><tp:taxon-name-part taxon-name-part-type="family">Rhinophoridae</tp:taxon-name-part></tp:taxon-name>, head, thorax and abdomen. <bold>A</bold> Chaetotaxy of head, thorax and abdomen in dorsal view <bold>B, C</bold> arrangement of setae of postpronotum: <bold>B</bold> three setae arranged in shallow triangle <bold>C</bold> three setae standing in a nearly right-angled triangle <bold>D</bold> thorax, sclerites and chaetotaxy, in lateral view <bold>E</bold> wing veins and cells. Drawings by Giulia Bellanti.</p></caption><graphic xmlns:xlink="http://www.w3.org/1999/xlink" xlink:href="zookeys-903-001-g002.jpg" position="float" orientation="portrait" xlink:type="simple" id="oo_372552.jpg"><uri content-type="original_file" xlink:type="simple">https://binary.pensoft.net/fig/372552</uri></graphic></fig></tp:treatment-sec></tp:taxon-treatment>
