# Supplementary material for: The world woodlouse flies (Diptera, Rhinophoridae)
Source: Zookeys. 2020 Jan 15;903:1–130. doi: 10.3897/zookeys.903.37775 (PMC6976704; doi:10.3897/zookeys.903.37775)
Supplement: XML Treatment for Kinabalumyia pinax [file zookeys.903.37775-treatment9.xml]

<!DOCTYPE tp:taxon-treatment
  PUBLIC "-//TaxonX//DTD Taxonomic Treatment Publishing DTD v0 20100105//EN" "tax-treatment-NSO.dtd">
<tp:taxon-treatment xmlns:tp="http://www.plazi.org/taxpub"><tp:treatment-meta><kwd-group><label>Taxon classification</label><kwd><named-content xmlns:xlink="http://www.w3.org/1999/xlink" content-type="kingdom">Animalia</named-content></kwd><kwd><named-content xmlns:xlink="http://www.w3.org/1999/xlink" content-type="order">Diptera</named-content></kwd><kwd><named-content xmlns:xlink="http://www.w3.org/1999/xlink" content-type="family">Rhinophoridae</named-content></kwd></kwd-group><mixed-citation publication-type="journal"><person-group><name><surname>Cerretti</surname><given-names>Pierfilippo</given-names></name><name><surname>Badano</surname><given-names>Davide</given-names></name><name><surname>Gisondi</surname><given-names>Silvia</given-names></name><name><surname>Giudice</surname><given-names>Giuseppe Lo</given-names></name><name><surname>Pape</surname><given-names>Thomas</given-names></name></person-group><article-title>The world woodlouse flies (<tp:taxon-name><tp:taxon-name-part taxon-name-part-type="order">Diptera</tp:taxon-name-part></tp:taxon-name>, <tp:taxon-name><tp:taxon-name-part taxon-name-part-type="family">Rhinophoridae</tp:taxon-name-part></tp:taxon-name>)</article-title><source>Zookeys</source><day>15</day><month>1</month><year>2020</year><volume>903</volume><fpage>1</fpage><lpage>130</lpage><pub-id pub-id-type="doi">10.3897/zookeys.903.37775</pub-id></mixed-citation></tp:treatment-meta><tp:nomenclature><tp:taxon-name><object-id xmlns:xlink="http://www.w3.org/1999/xlink" content-type="arpha" xlink:type="simple">6FC2DAF6-8150-52DA-A94A-7D659C54DD16</object-id>
              <tp:taxon-name-part taxon-name-part-type="genus" reg="Kinabalumyia">Kinabalumyia</tp:taxon-name-part>
              <tp:taxon-name-part taxon-name-part-type="species" reg="pinax">pinax</tp:taxon-name-part>
              <object-id xmlns:xlink="http://www.w3.org/1999/xlink" content-type="zoobank" xlink:type="simple">http://zoobank.org/A664B712-8059-4F62-80D0-6315FEE2B19F</object-id>
            </tp:taxon-name><tp:taxon-authority>Cerretti &amp; Pape</tp:taxon-authority><tp:taxon-status xmlns:xlink="http://www.w3.org/1999/xlink" xlink:type="simple">sp. nov.</tp:taxon-status><xref ref-type="fig" rid="F18">Fig. 18A–C, F–I</xref></tp:nomenclature><tp:treatment-sec sec-type="type material" id="SECID0EWYGO"><title>Type material.</title><p><bold><italic>Holotype</italic></bold> ♂: At light //SABAH: Mt Kinabalu /Mesilau 14.II.1964. J. Smart. /Royal Soc. Exped. /B.M. 1964-250 (<named-content xmlns:xlink="http://www.w3.org/1999/xlink" content-type="dwc:institutional_code" xlink:type="simple">NHMUK</named-content>). <bold><italic>Paratype</italic></bold> ♂: same data and repository as holotype.</p></tp:treatment-sec><tp:treatment-sec sec-type="description" id="SECID0EJZGO"><title>Description.</title><p><bold>Male</bold>. <bold><italic>Body length</italic></bold>: 3.5–3.7 mm. <bold><italic>Colouration</italic></bold>: fronto-orbital plate and upper occiput blackish-brown, frontal vitta black, remainder of head yellow; head covered with silver reflecting microtomentum. Scape and pedicel brown, postpedicel blackish-brown, palpus brown; postpronotum, proepisternum, proepimeron, and prosternum pale yellow, scutum, notopleuron, scutellum and subscutellum brown; anepisternum and upper anterior part of katepisternum brown, remaining sclerites pale brown except anatergite which is dark brown; tegula brown, basicosta and wing veins yellow; coxae and trochanters pale yellow, femora, tibiae and tarsi blackish-brown; abdomen can vary from entirely black to mostly black except yellow along posterior margin, on sides of syntergite 1+2 and along anterior margin of tergite 3; microtomentum virtually absent. Wing membrane hyaline. <bold><italic>Head</italic></bold>: frontal vitta well developed and slightly wider than fronto-orbital plate (both measured at midlength). Parafacial entirely bare below lower frontal seta. Lateral vertical seta not differentiated from strongest uppermost postocular setae. Prementum stout, not longer than wide; labella broad. <bold><italic>Thorax</italic></bold>: one posthumeral seta (medial); 1 + 1 supra-alar setae; 0 + 1–2 intra-alar setae; 2(3) + 3 dorsocentral setae; acrostichal setae not differentiated. One or two katepisternal setae. <italic>Legs</italic>: fore tibia without posterior seta. <bold><italic>Abdomen</italic></bold>: mid-dorsal depression on syntergite 1+2 confined to anterior half.</p></tp:treatment-sec><tp:treatment-sec sec-type="distribution" id="SECID0EC1GO"><title>Distribution.</title><p>Oriental – Malaysia (Sabah).</p></tp:treatment-sec><tp:treatment-sec sec-type="etymology" id="SECID0EH1GO"><title>Etymology.</title><p>The species epithet, which should be treated as a noun in apposition, is derived from the Greek noun <italic><tp:taxon-name><tp:taxon-name-part taxon-name-part-type="genus" reg="Kinabalumyia"/><tp:taxon-name-part taxon-name-part-type="species" reg="pinax">pinax</tp:taxon-name-part></tp:taxon-name></italic>, meaning painting, in reference to the remarkable colour pattern of the thorax and abdomen.</p></tp:treatment-sec><tp:treatment-sec><!--Section generated to contain objects referenced in tp:taxon-treatment.--><fig id="F18" position="float" orientation="portrait"><object-id xmlns:xlink="http://www.w3.org/1999/xlink" content-type="doi" xlink:type="simple">10.3897/zookeys.903.37775.figure18</object-id><object-id xmlns:xlink="http://www.w3.org/1999/xlink" content-type="arpha" xlink:type="simple">A7A682E3-063B-5548-8BA3-E20D2818B592</object-id><label>Figure 18.</label><caption><p><italic><tp:taxon-name><tp:taxon-name-part taxon-name-part-type="genus" reg="Kinabalumyia">Kinabalumyia</tp:taxon-name-part></tp:taxon-name></italic> gen. nov. <bold>A–C, F–I</bold><italic><tp:taxon-name><tp:taxon-name-part taxon-name-part-type="genus" reg="Kinabalumyia">Kinabalumyia</tp:taxon-name-part> <tp:taxon-name-part taxon-name-part-type="species" reg="pinax">pinax</tp:taxon-name-part></tp:taxon-name></italic> sp. nov. (Malaysia, Sabah) <bold>D–E</bold><italic><tp:taxon-name><tp:taxon-name-part taxon-name-part-type="genus" reg="Kinabalumyia">Kinabalumyia</tp:taxon-name-part></tp:taxon-name></italic> sp. ♀ (Philippines) <bold>A</bold><italic><tp:taxon-name><tp:taxon-name-part taxon-name-part-type="genus" reg="Kinabalumyia">K.</tp:taxon-name-part> <tp:taxon-name-part taxon-name-part-type="species" reg="pinax">pinax</tp:taxon-name-part></tp:taxon-name></italic> sp. nov., habitus in lateral view <bold>B</bold><italic><tp:taxon-name><tp:taxon-name-part taxon-name-part-type="genus" reg="Kinabalumyia">K.</tp:taxon-name-part> <tp:taxon-name-part taxon-name-part-type="species" reg="pinax">pinax</tp:taxon-name-part></tp:taxon-name></italic> sp. nov., abdomen in dorsal view <bold>C</bold><italic><tp:taxon-name><tp:taxon-name-part taxon-name-part-type="genus" reg="Kinabalumyia">K.</tp:taxon-name-part> <tp:taxon-name-part taxon-name-part-type="species" reg="pinax">pinax</tp:taxon-name-part></tp:taxon-name></italic> sp. nov., head in lateral view <bold>D</bold><italic><tp:taxon-name><tp:taxon-name-part taxon-name-part-type="genus" reg="Kinabalumyia">Kinabalumyia</tp:taxon-name-part></tp:taxon-name></italic> sp. ♀, head in frontal view, ♀ <bold>E</bold><italic><tp:taxon-name><tp:taxon-name-part taxon-name-part-type="genus" reg="Kinabalumyia">Kinabalumyia</tp:taxon-name-part></tp:taxon-name></italic> sp. ♀, head in lateral view <bold>F</bold><italic><tp:taxon-name><tp:taxon-name-part taxon-name-part-type="genus" reg="Kinabalumyia">K.</tp:taxon-name-part> <tp:taxon-name-part taxon-name-part-type="species" reg="pinax">pinax</tp:taxon-name-part></tp:taxon-name></italic> sp. nov., wing <bold>G–I</bold><italic><tp:taxon-name><tp:taxon-name-part taxon-name-part-type="genus" reg="Kinabalumyia">K.</tp:taxon-name-part> <tp:taxon-name-part taxon-name-part-type="species" reg="pinax">pinax</tp:taxon-name-part></tp:taxon-name></italic> sp. nov.: epandrial complex in posterior (<bold>G</bold>) and lateral (<bold>H</bold>) view <bold>I</bold> hypandrial complex in lateral view [<bold>A–C</bold> holotype; <bold>F–I</bold> paratypes].</p></caption><graphic xmlns:xlink="http://www.w3.org/1999/xlink" xlink:href="zookeys-903-001-g018.jpg" position="float" orientation="portrait" xlink:type="simple" id="oo_372568.jpg"><uri content-type="original_file" xlink:type="simple">https://binary.pensoft.net/fig/372568</uri></graphic></fig></tp:treatment-sec></tp:taxon-treatment>
