# Supplementary material for: The world woodlouse flies (Diptera, Rhinophoridae)
Source: Zookeys. 2020 Jan 15;903:1–130. doi: 10.3897/zookeys.903.37775 (PMC6976704; doi:10.3897/zookeys.903.37775)
Supplement: XML Treatment for Kinabalumyia [file zookeys.903.37775-treatment10.xml]

<!DOCTYPE tp:taxon-treatment
  PUBLIC "-//TaxonX//DTD Taxonomic Treatment Publishing DTD v0 20100105//EN" "tax-treatment-NSO.dtd">
<tp:taxon-treatment xmlns:tp="http://www.plazi.org/taxpub"><tp:treatment-meta><kwd-group><label>Taxon classification</label><kwd><named-content xmlns:xlink="http://www.w3.org/1999/xlink" content-type="kingdom">Animalia</named-content></kwd><kwd><named-content xmlns:xlink="http://www.w3.org/1999/xlink" content-type="order">Diptera</named-content></kwd><kwd><named-content xmlns:xlink="http://www.w3.org/1999/xlink" content-type="family">Rhinophoridae</named-content></kwd></kwd-group><mixed-citation publication-type="journal"><person-group><name><surname>Cerretti</surname><given-names>Pierfilippo</given-names></name><name><surname>Badano</surname><given-names>Davide</given-names></name><name><surname>Gisondi</surname><given-names>Silvia</given-names></name><name><surname>Giudice</surname><given-names>Giuseppe Lo</given-names></name><name><surname>Pape</surname><given-names>Thomas</given-names></name></person-group><article-title>The world woodlouse flies (<tp:taxon-name><tp:taxon-name-part taxon-name-part-type="order">Diptera</tp:taxon-name-part></tp:taxon-name>, <tp:taxon-name><tp:taxon-name-part taxon-name-part-type="family">Rhinophoridae</tp:taxon-name-part></tp:taxon-name>)</article-title><source>Zookeys</source><day>15</day><month>1</month><year>2020</year><volume>903</volume><fpage>1</fpage><lpage>130</lpage><pub-id pub-id-type="doi">10.3897/zookeys.903.37775</pub-id></mixed-citation></tp:treatment-meta><tp:nomenclature><tp:taxon-name><object-id xmlns:xlink="http://www.w3.org/1999/xlink" content-type="arpha" xlink:type="simple">364446D2-EC21-5D00-A6CA-333BE060E0FD</object-id>
              <tp:taxon-name-part taxon-name-part-type="genus" reg="Kinabalumyia">Kinabalumyia</tp:taxon-name-part>
            </tp:taxon-name><tp:taxon-authority>sp. 1 (unidentified)</tp:taxon-authority><xref ref-type="fig" rid="F18">Fig. 18D, E</xref></tp:nomenclature><tp:treatment-sec sec-type="material" id="SECID0E22GO"><title>Material examined.</title><p>1 ♀: Philippines, Palawan /Mantalingajan /Tagembung 1150 meter /18 Sept. 1961 /Noona Dan Exp. 61-62 //Caught by /Mercury-light /18.00–06.00 (<named-content xmlns:xlink="http://www.w3.org/1999/xlink" content-type="dwc:institutional_code" xlink:type="simple">NHMD</named-content>).</p></tp:treatment-sec><tp:treatment-sec sec-type="remarks" id="SECID0EG3GO"><title>Remarks.</title><p>This female specimen, in fair condition, strongly resembles the two males from Sabah described as <italic><tp:taxon-name><tp:taxon-name-part taxon-name-part-type="genus" reg="Kinabalumyia">K.</tp:taxon-name-part> <tp:taxon-name-part taxon-name-part-type="species" reg="pinax">pinax</tp:taxon-name-part></tp:taxon-name></italic> above and may be conspecific with them. However, the sparse material available, the lack of females from the type locality, and the wide geographic separation provide sufficient taxonomic uncertainty to suggest caution. We therefore prefer to treat this specimen as unidentified awaiting further material.</p></tp:treatment-sec><tp:treatment-sec sec-type="distribution" id="SECID0EX3GO"><title>Distribution.</title><p>Oriental – Philippines (Palawan).</p></tp:treatment-sec><tp:treatment-sec><!--Section generated to contain objects referenced in tp:taxon-treatment.--><fig id="F18" position="float" orientation="portrait"><object-id xmlns:xlink="http://www.w3.org/1999/xlink" content-type="doi" xlink:type="simple">10.3897/zookeys.903.37775.figure18</object-id><object-id xmlns:xlink="http://www.w3.org/1999/xlink" content-type="arpha" xlink:type="simple">A7A682E3-063B-5548-8BA3-E20D2818B592</object-id><label>Figure 18.</label><caption><p><italic><tp:taxon-name><tp:taxon-name-part taxon-name-part-type="genus" reg="Kinabalumyia">Kinabalumyia</tp:taxon-name-part></tp:taxon-name></italic> gen. nov. <bold>A–C, F–I</bold><italic><tp:taxon-name><tp:taxon-name-part taxon-name-part-type="genus" reg="Kinabalumyia">Kinabalumyia</tp:taxon-name-part> <tp:taxon-name-part taxon-name-part-type="species" reg="pinax">pinax</tp:taxon-name-part></tp:taxon-name></italic> sp. nov. (Malaysia, Sabah) <bold>D–E</bold><italic><tp:taxon-name><tp:taxon-name-part taxon-name-part-type="genus" reg="Kinabalumyia">Kinabalumyia</tp:taxon-name-part></tp:taxon-name></italic> sp. ♀ (Philippines) <bold>A</bold><italic><tp:taxon-name><tp:taxon-name-part taxon-name-part-type="genus" reg="Kinabalumyia">K.</tp:taxon-name-part> <tp:taxon-name-part taxon-name-part-type="species" reg="pinax">pinax</tp:taxon-name-part></tp:taxon-name></italic> sp. nov., habitus in lateral view <bold>B</bold><italic><tp:taxon-name><tp:taxon-name-part taxon-name-part-type="genus" reg="Kinabalumyia">K.</tp:taxon-name-part> <tp:taxon-name-part taxon-name-part-type="species" reg="pinax">pinax</tp:taxon-name-part></tp:taxon-name></italic> sp. nov., abdomen in dorsal view <bold>C</bold><italic><tp:taxon-name><tp:taxon-name-part taxon-name-part-type="genus" reg="Kinabalumyia">K.</tp:taxon-name-part> <tp:taxon-name-part taxon-name-part-type="species" reg="pinax">pinax</tp:taxon-name-part></tp:taxon-name></italic> sp. nov., head in lateral view <bold>D</bold><italic><tp:taxon-name><tp:taxon-name-part taxon-name-part-type="genus" reg="Kinabalumyia">Kinabalumyia</tp:taxon-name-part></tp:taxon-name></italic> sp. ♀, head in frontal view, ♀ <bold>E</bold><italic><tp:taxon-name><tp:taxon-name-part taxon-name-part-type="genus" reg="Kinabalumyia">Kinabalumyia</tp:taxon-name-part></tp:taxon-name></italic> sp. ♀, head in lateral view <bold>F</bold><italic><tp:taxon-name><tp:taxon-name-part taxon-name-part-type="genus" reg="Kinabalumyia">K.</tp:taxon-name-part> <tp:taxon-name-part taxon-name-part-type="species" reg="pinax">pinax</tp:taxon-name-part></tp:taxon-name></italic> sp. nov., wing <bold>G–I</bold><italic><tp:taxon-name><tp:taxon-name-part taxon-name-part-type="genus" reg="Kinabalumyia">K.</tp:taxon-name-part> <tp:taxon-name-part taxon-name-part-type="species" reg="pinax">pinax</tp:taxon-name-part></tp:taxon-name></italic> sp. nov.: epandrial complex in posterior (<bold>G</bold>) and lateral (<bold>H</bold>) view <bold>I</bold> hypandrial complex in lateral view [<bold>A–C</bold> holotype; <bold>F–I</bold> paratypes].</p></caption><graphic xmlns:xlink="http://www.w3.org/1999/xlink" xlink:href="zookeys-903-001-g018.jpg" position="float" orientation="portrait" xlink:type="simple" id="oo_372568.jpg"><uri content-type="original_file" xlink:type="simple">https://binary.pensoft.net/fig/372568</uri></graphic></fig></tp:treatment-sec></tp:taxon-treatment>
