# Supplementary material for: The world woodlouse flies (Diptera, Rhinophoridae)
Source: Zookeys. 2020 Jan 15;903:1–130. doi: 10.3897/zookeys.903.37775 (PMC6976704; doi:10.3897/zookeys.903.37775)
Supplement: XML Treatment for Kinabalumyia [file zookeys.903.37775-treatment11.xml]

<!DOCTYPE tp:taxon-treatment
  PUBLIC "-//TaxonX//DTD Taxonomic Treatment Publishing DTD v0 20100105//EN" "tax-treatment-NSO.dtd">
<tp:taxon-treatment xmlns:tp="http://www.plazi.org/taxpub"><tp:treatment-meta><kwd-group><label>Taxon classification</label><kwd><named-content xmlns:xlink="http://www.w3.org/1999/xlink" content-type="kingdom">Animalia</named-content></kwd><kwd><named-content xmlns:xlink="http://www.w3.org/1999/xlink" content-type="order">Diptera</named-content></kwd><kwd><named-content xmlns:xlink="http://www.w3.org/1999/xlink" content-type="family">Rhinophoridae</named-content></kwd></kwd-group><mixed-citation publication-type="journal"><person-group><name><surname>Cerretti</surname><given-names>Pierfilippo</given-names></name><name><surname>Badano</surname><given-names>Davide</given-names></name><name><surname>Gisondi</surname><given-names>Silvia</given-names></name><name><surname>Giudice</surname><given-names>Giuseppe Lo</given-names></name><name><surname>Pape</surname><given-names>Thomas</given-names></name></person-group><article-title>The world woodlouse flies (<tp:taxon-name><tp:taxon-name-part taxon-name-part-type="order">Diptera</tp:taxon-name-part></tp:taxon-name>, <tp:taxon-name><tp:taxon-name-part taxon-name-part-type="family">Rhinophoridae</tp:taxon-name-part></tp:taxon-name>)</article-title><source>Zookeys</source><day>15</day><month>1</month><year>2020</year><volume>903</volume><fpage>1</fpage><lpage>130</lpage><pub-id pub-id-type="doi">10.3897/zookeys.903.37775</pub-id></mixed-citation></tp:treatment-meta><tp:nomenclature><tp:taxon-name><object-id xmlns:xlink="http://www.w3.org/1999/xlink" content-type="arpha" xlink:type="simple">33FA78D6-E493-5D84-833C-2E01F9134C41</object-id>
              <tp:taxon-name-part taxon-name-part-type="genus" reg="Kinabalumyia">Kinabalumyia</tp:taxon-name-part>
            </tp:taxon-name><tp:taxon-authority>sp. 2 (undescribed)</tp:taxon-authority></tp:nomenclature><tp:treatment-sec sec-type="material" id="SECID0E24GO"><title>Material examined.</title><p>1 ♂: Indonesia, Bali, Bratan L. env., 1250m, Febr, 2014, O. Kosterin (<abbrev xmlns:xlink="http://www.w3.org/1999/xlink" content-type="institution" xlink:title="Zoological Museum of Moscow University, Moscow, Russia" id="ABBRID0EB5GO" xlink:type="simple">ZMUM</abbrev>); photo only (Fig. <xref ref-type="fig" rid="F19">19</xref>), image also available from <ext-link xmlns:xlink="http://www.w3.org/1999/xlink" xlink:type="simple" ext-link-type="uri" xlink:href="http://www.diptera.info">www.diptera.info</ext-link> (photo_id=9408).</p></tp:treatment-sec><tp:treatment-sec sec-type="remarks" id="SECID0EP5GO"><title>Remarks.</title><p>The photo shows a male specimen assessed as belonging to the genus here newly described as <italic><tp:taxon-name><tp:taxon-name-part taxon-name-part-type="genus" reg="Kinabalumyia">Kinabalumyia</tp:taxon-name-part></tp:taxon-name></italic>. Shape of the antenna and colouration of the body suggest that it is not conspecific with <italic><tp:taxon-name><tp:taxon-name-part taxon-name-part-type="genus" reg="Kinabalumyia">K.</tp:taxon-name-part> <tp:taxon-name-part taxon-name-part-type="species" reg="pinax">pinax</tp:taxon-name-part></tp:taxon-name></italic> and therefore represents an undescribed species.</p></tp:treatment-sec><tp:treatment-sec sec-type="distribution" id="SECID0EH6GO"><title>Distribution.</title><p>Oriental – Indonesia (Bali).</p><fig id="F19" position="float" orientation="portrait"><object-id xmlns:xlink="http://www.w3.org/1999/xlink" content-type="doi" xlink:type="simple">10.3897/zookeys.903.37775.figure19</object-id><object-id xmlns:xlink="http://www.w3.org/1999/xlink" content-type="arpha" xlink:type="simple">FFE043D3-A539-5FF1-84D2-E1590241C466</object-id><label>Figure 19.</label><caption><p><italic><tp:taxon-name><tp:taxon-name-part taxon-name-part-type="genus" reg="Kinabalumyia">Kinabalumyia</tp:taxon-name-part></tp:taxon-name></italic> sp. 2, undescribed species from Indonesia, Bali (<abbrev xmlns:xlink="http://www.w3.org/1999/xlink" content-type="institution" xlink:title="Zoological Museum of Moscow University, Moscow, Russia" id="ABBRID0E26GO" xlink:type="simple">ZMUM</abbrev>).</p></caption><graphic xmlns:xlink="http://www.w3.org/1999/xlink" xlink:href="zookeys-903-001-g019.jpg" position="float" orientation="portrait" xlink:type="simple" id="oo_372569.jpg"><uri content-type="original_file" xlink:type="simple">https://binary.pensoft.net/fig/372569</uri></graphic></fig></tp:treatment-sec></tp:taxon-treatment>
